# Supplementary material for: Classification and risk stratification of invasive breast carcinomas using a real-time quantitative RT-PCR assay
Source: Breast Cancer Res. 2006 Apr 20;8(2):R23. doi: 10.1186/bcr1399 (PMC1557722; doi:10.1186/bcr1399)
Supplement: Additional File 2 — Supplemental Table 1. Clinical data for the 123-sample set prospectively analyzed by microarray and qRT-PCR Supplemental Table 2. Primer sets and gene ID Supplemental Table 3. Gene copy number relative to the reference RNA Supplemental Table 4. Forty-five paired samples for intrinsic analysis from Sorlie et al. 2003 Supplemental Table 5. Correlating classifier genes with RFS and grade using qRT-PCR assay Supplemental Table 6. Relapse free survival multivariate analyses using qRT-PCR data Supplemental Table 7. Overall survival multivariate analyses using qRT-PCR data Supplemental Table 8. Relapse free survival multivariate analyses using microarray data from NKI Supplemental Table 9. Overall survival multivariate analyses using microarray data from NKI [file bcr1399-S2.xls]

## Sheet: Table 1
Supplemental Table 1 . Clinical data for the 123-sample set prospectively analyzed by microarray and qRT-PCR
Sample Name	Age	Race	Tumor Size (1= <=2cm; 2= >2cm to <=5cm; 3=>5cm; 4=any size with direct extension to chest wall or skin)	Node Status (0=no positive nodes; 1=at least 1 node positive)	Number of nodes positive	Number of nodes examined	Metastasis Status (0=no mets; 1=mets)	Grade	RFS event (0=no relapse, 1=relapsed or died of disease)	RFS months	Overall Survival Event (0=alive, 1=DOD or DOC)	Overall suvival months	ER (1=positive; 0=negative)	PGR (1=positive; 0=negative)	HER2 (1=positive; 0=negative)	Histological Diagnosis	Intrinsic Class Assignment
02573-BC-PRIMARY	41	AA	3	1	14	25	0	3	1	10	0	22	1			IDC	HER2
A1-17-left-breast-T	64	C	4	1			1	3	1	2	1	2	0		0	IDC	Basal
A4-LUL_Lung-Met	44	C	4	1			1	3	1	22	1	22	1			IDC	HER2
A5-Skin#1_Right-Met	65	AA	4	1	3	14	1	3	1	26	1	26	0			IDC	Basal
BC0004	67	C	1	0	0	20	0	2	0	118	0	118	0				Luminal
BC00010	47	C	3	1	19	21	0	2	1	16	1	16	0				HER2
BC00014T	69	AA	4	1	36	40	0	3	1	18	1	23	0				Normal-Like
BC00024	68	AA	3	1	14	116	0	3	1	3	1	3	0			IDC	Basal
BC00029	44	C		1	3	7	0	3	0	62	0	62	0	0		IDC	Basal
BC00034	68	AA	1	0			0	2	0	81	0	81	0				Luminal
BC00036	55	AA	2	1	1	23	0	2	0	10	0	10	0				HER2
BC00041T	46	AA	2	0	0	19	0	3	1	13	1	29	0		0	IDC	Basal
BC00043T	43	C	2	0	0	24	0	3	0	76	0	76	0			IDC	Basal
BC00049	43	C	2	1	1	13	0	3	1	48	0	72	0			IDC	Basal
BC00051	51	C	2	1	12	12	0	2	0	68	0	68	0				HER2
BC00052 post chemo	47	AA	2	1	9	13	0	3	1	14	1	18	0		2	ILC	HER2
BC00053	71	AA	2	1	7	21	0	3	1	27	1	28	0				HER2
BC00057 post chemo	51	AA	4	1	9	9	0	3	1	8	1	12	0		3	IDC	Basal
BC00064 RECUR	44	C	1	1			0	3	1	10	1	47	0		2	IDC	Basal
BC00066	43	AA	3	1	4	38	0	3	1	18	1	18	0		3		Normal-Like
BC00070	38	AA	2	0			0	2	1	22	1	25	0		0	IDC	Basal
BC00071	33	C	2	1	4	20	0	2	1	16	1	47	0				HER2
BC00078	68	AA	3	1	12	16	0	3	0	12	1	12	0		0	IDC	Basal
BC00082	84	AA	2	0	0	3	0	3	0	27	1	27	0		0	IDC	Basal
BC00085	24	AA	1	0			0	2	0	19	0	19	0		1	IDC	Basal
BR00-0344B	65	AA	2	1	2	15	0	3	1	7	1	30	1	0	0	IDC	HER2
BR00-0365B	43	AA	4	1	6	8	0	3	0	22	0	22	1	1	2	IDC	Luminal
BR00-0387B	57	AA	4	1	10	17	0	2	1	6	0	51	1	1	0	IDC	Luminal
BR00-0504B	88	C	2	1	1	15	0	1	0	39	0	39	1	1	0	IDC	Luminal
BR00-0572B	45	AA	3	1	7	31	0	3	1	11	0	42	0	0	0	IDC	Luminal
BR00-0587B	68	C	2	0	0	14	0	3	0	37	0	37	1	1	2	IDC	Basal
BR00-284B	63	C	3	0	0	6	0	3	0	43	0	43	0	0	3	IDC	Luminal
BR01-0125B	40	C	3	1	1	17	0	2	0	33	0	33	1	1	0	IDC	Luminal
BR01-0246B	36		2	1	9	16	0	2	0	31	0	31	1	1	0	IDC	Luminal
BR01-0349B	37	C	3	1	22	24	0	3	1	3	1	24	1	0	3	IDC	Luminal
BR94-1083B	48	C	1	1	1	19	0	3	1	23	1	47	0	1	0	IDC	Luminal
BR95-0035B	74	C	2	1	1	13	0	3	0	106	0	106	0	0	0	IDC	HER2
BR95-0152B	72	C	4	0	0	15	0	3	1	26	0	101	1	0		IDC	Luminal
BR95-0184B	74	C	2	1	1	20	0	3	0	96	0	96	1	0		IDC	Luminal
BR96-0014B	47	AA	4	1			0	1	0	96	0	96	1	1	0	IDC	Luminal
BR97-0137B	55		3	1	1	21	0	3	1	20	1	21	0	0		IDC	Basal
BR98-0161B	57	AA	2	1	0	24	0	2	1	36	1	60	0	0	0	IDC	Luminal
BR98-0261B	44	C	2	0	0	14	0	3	0	65	0	65	0	0	0	IDC	Basal
BR99-0207B	84	C	2	1	1	5	0	2	0	57	0	57	1	0	0	IDC	Luminal
BR99-0348B	85	AA	2	0	0	33	0	2	0	32	0	32	1	1	2	IDC	Luminal
HCI00-039																Normal	Normal-Like
HCI00-052																Normal	Normal-Like
HCI00-098L																IDC	Basal
HCI00-263																Normal	Normal-Like
HCI01-041																Normal	Normal-Like
HCI01-155																Normal	Normal-Like
HCI02-235	57	C	2	0	0	12	0	3					0	0	0	IDC	Basal
HCI00-192																IDC	Normal-Like
MB75	53		2	0	0	15		3	0	20	0	20	1	1	3	IDC	Luminal
MB76	57		2	0	0	11		2	0	22	0	22	1	1	0	IDC	Luminal
MB77	63		2	0	0	17		3	0	22	0	22	1	1	0	IDC	Luminal
MB78	56		2	1	4	5		3					0	0	2	IDC	HER2
MB79	63		2	0	0	7		3	0	18	0	18	1	1	3	IDC	Luminal
MB80	58		2	0	0	0	1	3					1	1	0	IDC	Luminal
MB81	84		2	1	1	1		2	1	13	0	16	1	1	0	ILC	Luminal
MB83	31		2	0	0	17		3					0	0	0	IDC	Basal
MB85	77		2	1	2	11		3					1	1	0	IDC	Luminal
MB86(LN)	72			1	7	17		3	1	16	0	40	0	0	0	IDC	Basal
MB87	73			1	1	1	1	3					0	0	0	IDC	Basal
PB120-MET-L	61	AA	2	1	14	15	0	3	1	1	1	13	0			IDC	Basal
PB126	29	AA	4	1	7	7	0	3	1	1	1	16	0	0	0	IDC	Basal
PB126-MET-LN		AA			7	7							0	0	0		Basal
PB138	58	C	2	0	0	0	0	2	0	30	0	30	0	0	0	IDC	Basal
PB149	41	C	2	0	0	10	0	1	0	34	0	34	1	1	2	IDC	Luminal
PB152-MET-LN		C											0	0	1		Basal
PB158T	86	AA	3	0	0	0	0	3	0	30	0	30	1			IDC	Luminal
PB184	50	C	1	0	0	2	0	3	0	29	0	29	1	0	3	IDC	Basal
PB205T	39	C	4	1	1	7	1	2	0	5	0	5	0	0	1	IDC	Basal
PB244	38	AA	1	0	0	12	0	3	0	24	0	24	0	0	3	IDC	Basal
PB249	36	C	1	1	3	3	0	3	0	8	0	8	1	1	3	IDC	Luminal
PB255	56	C	2	1	1	14	0	3	0	4	0	4	1	1	2	IDC	Luminal
PB267	44	AA	2	1	1	32	1	3	0	20	0	20	0	0	2	IDC	Basal
PB271	45	AA	2	1	3	12	0	3	0	14	0	14	1	1	3	ILC	Normal-Like
PB277	46	C	2	1	9	18	0	3	0	12	0	12	1	1	2	IDC	Luminal
PB284	34	C	1	0	0	0	0	1					1	1	2	IDC	Luminal
PB293	56	C	2	0	0	12	0	2	0	11	0	11	1	1	2	IDC	Luminal
PB297	55	AA	2	0	0	0	0	3	0	18	0	18	0	0	1	IDC	Basal
PB307	35		3	0	0	15	0	3	0	9	0	9	1	1	1	IDC	Luminal
PB311	48	C	3	1	2	12	0	3	0	14	0	14	1	1	0	IDC	Luminal
PB314	51	C	3	1	8	13	0	3	0	21	0	21	0	0	3	IDC	HER2
PB334	50	AA	1	0	0	0	0	3	0	19	0	19	0	0	0	IDC	Basal
PB370	67	C	2	1	2	11	0	3	0	20	0	20	1	1	0	ILC	Luminal
PB376	50	AA	2	0	0	3	0	3	0	15	0	15	0	0	1	IDC	HER2
PB377	77	C	2	0	0	8	0	3	0	18	0	18	1	0	1	IDC	Basal
PB379	55		2	1	4	12	0	3	0	17	0	17	1	1	1	IDC	Luminal
PB388	80	C	2	0	0	5	0	3	0	16	0	16	1	1	1	IDC	Luminal
PB407	56	C	3	1	6	11		3					1	1	0	IDC	Luminal
PB413	63	AA	2	1	3	9	0	2	0	9	0	9	1	1	0	IDC	Luminal
PB419	49	C	2	0	0	1	0	3	0	10	0	10	0	0	0	IDC	Basal
PB432	79		2	1	4	21	0	3					1	1	1	IDC	Luminal
PB441	83	C	1	0	0	0	0	2	0	9	0	9	1	1	0	IDC	Luminal
PB455	52	AA	3	1	3	8	0	2	0	9	0	9	0	0	3	IDC	HER2
PB475	50	C	2	0	0	5	0	2	0	2	0	2	1	1	0	IDC	Luminal
PB479	52	Asian	2	1	1	19	0	3					1	1	0	IDC	Basal
PB515		AA	3	1	2	14	0	3					0	0	0	IDC	Basal
UB21	77		1	0	0	1	0	1	0	30	0	30	1	1	0	IDC	Luminal
UB22																FA	Normal-Like
UB27	91	C	3	1	2	14	0	2	0	29	0	29	1	1	2	ILC	Luminal
UB28	46	C	1	0	0	20	0	3	0	30	0	30	0	0	0	MC	Basal
UB29A	59	C	2	0	0	19	0	3	0	25	0	25	0	0	0	IDC	Basal
UB37	42	C	1	1	3	14	0	3	0	25	0	25	0	1	2	IDC	HER2
UB38	50	C	1	0	0	13	0	1	0	20	0	20	1	1	0	IDC	Luminal
UB39	48	C	1	0	0	10	0	2	0	25	0	25	1	0	0	IDC	Luminal
UB43	48	C	1	1	14	14	0	3	0	19	0	19	1	1	1	IDC	Luminal
UB44	50	C	2	1	1	3	0	2	0	24	0	24	1	1	0	ILC	Luminal
UB45	46	C	2	1	1	5	0	2	0	21	0	21	1	1	1	IDC	Luminal
UB55	58	C	1	0	0	4	0	1	0	22	0	22	1	1	2	ILC	Luminal
UB57	60	C	1	0	0	2	0	2	0	17	0	17	1	1	0	IDC	Luminal
UB58	58	C	1	1	1	4	0	2	0	19	0	19	1	1	1	IDC	Normal-Like
UB60	72	C	2	1	10	13	0	3	0	20	0	20	0	0	3	IDC	HER2
UB61	51	C	2	1	9	15	0	2	0	19	0	19	1	0	3	IDC	Luminal
UB62	28	C	1	1	1	23	0	1	0	9	0	9				IDC	Basal
UB64	87	C	2	0	0	15	0	2	0	7	0	7	1	1	3	ILC	Normal-Like
UB66	88		2	0	0	18	0	1	0	9	0	9	1	1	0	IDC	Luminal
UB67	80	C	1	1	1	15	0	3	0	16	0	16	0	0	0	IDC	Basal
UB69	40	C	1	0	0	3	0	2	0	13	0	13	1	0	0	ILC	Luminal
UB78	41	Hispanic	4	1	20	20	1	2	1	0	0	14	1	0	0	IDC	Luminal
UB79	46		2	1	2	9	0	2	0	2	0	2	1	0	1	IDC	Luminal

## Sheet: Table 2
Supplemental Table 2. Primer sets and gene ID
Gene symbol	Gene name	Gene ID (NCBI)	Forward primer	Reverse primer
Intrinsic gene list
ACADSB	Acyl-Coenzyme A dehydrogenase, short/branched chain	36	CTA ACA TAC AAT GCT GCT AGG C	CAA TCT TTG CAT CTC GGA AGT
B3GNT5	UDP-GlcNAc:betaGal beta-1,3-N-acetylglucosaminyltransferase 5	84002	AGA ACT AGG TGG TGT CTA C	GAT TTT CCC TAA CAG GTG C
BF	B factor, properdin	629	CAT GTG TTC AAA GTC AAG GAT A	TGC TTG TGG TAA TCG GT
C5ORF18 (=DP1)	chromosome 5 open reading frame 18	7905	GTG TTC GGT TAT GGA GC	GGT ATC ATC TTC TTT GTT GGG A
CDK2AP1	CDK2-associated protein 1	8099	CGC AGG GAG CAA GAG T	CTT CAA AAC CAA CAA GGC AG
COX6C	cytochrome c oxidase subunit VIc	1345	AGC TTT GTA TAA GTT TCG TGT	CCA GCC TTC CTC ATC TC
CX3CL1	Chemokine (C-X3-C motif) ligand 1	6376	ATG ACA TCA AAG ATA CCT GTA G	GAC CCA TTG CTC CTT CG
CYB5	cytochrome b-5	1528	GCA CCA CAA GGT GTA CG	GCC CGA CAT CCT CAA AG
DSC2 (ESTs)	Desmocollin 2	1824	GAA TGT GGA GAC TGA AAG CAA	CAA ATG GAG GAT CAT TCT GAT AGG
EGFR	Epidermal growth factor receptor (erythroblastic leukemia viral (v-erb-b) oncogene homolog, avian)	1956	AGG ACA GCA TAG ACG ACA C	AGG ATT CTG CAC AGA GCC A
ERBB2	V-erb-b2 erythroblastic leukemia viral oncogene homolog 2, neuro/glioblastoma derived oncogene homolog (avian)	2064	TCC TGT GTG GAC CTG GAT	TGC CGT CGC TTG ATG AG
ESR1	Estrogen receptor 1	2099	CATGATCAGGTCCACCTTCT	AGCAGCATGTCGAAGATCTC
FLJ14525	Hypothetical protein FLJ14525	84886	CCC TTT CTC CTG GGA AAC	GCT TTG GAC AGT GGT CT
FOXA1	Forkhead box A1	3169	GTTAGGAACTGTGAAGATGG	GCCGCTCGTAGTCATG
FZD7	Frizzled homolog 7 (Drosophila)	8324	AGC CAT TTT GTC CTG TTT TC	CCT TCC TCT TCG TTC ACT
GARS	Glycyl-tRNA synthetase	2617	AGG GAC CGT GAC TCA A	AAA CAG AGG ATA CCT GGC
GATA3	GATA binding protein 3	2625	AAC TGT CAG ACC ACC ACA A	GAA GTC CTC CAG TGA GTC AT
GRB7	Growth factor receptor-bound protein 7	2886	TCG ATG CAC ACA CTG GTA T	TTC ACA TCT GCC ACG TAC T
GSTP1	Glutathione S-transferase pi	2950	GGG CTC TAT GGG AAG G	GTT CTG GGA CAG CAG G
HSD17B4	hydroxysteroid (17-beta) dehydrogenase 4	3295	TGG GGC TAA GTG GAC TAT	TGC CTT CTG AGG GTC AA
KIAA0310	KIAA0310 gene product	9919	GCC CTT CTA CAA CCC TG	GCT CCA AGT GCA AGT TC
KIT	V-kit Hardy-Zuckerman 4 feline sarcoma viral oncogene homolog	3815	CAC GCA CCT GCT GAA AT	TCT ACC ACG GGC TTC TGT C
KRT17	Keratin 17	3872	GAG ATT GCC ACC TAC CG	GAG GAG ATG ACC TTG CC
KRT5	Keratin 5 (epidermolysis bullosa simplex, Dowling-Meara/Kobner/Weber-Cockayne types)	3852	GGA GAA GGA GTT GGA CC	CCA CTG CTG CTG GAG TA
NAT1	N-acetyltransferase 1 (arylamine N-acetyltransferase)	9	ACA GCA CTC CAG CCA AA	CTG GTA TGA GCG TCC AAA C
PGR	Progesterone receptor	5241	AGC TCA CAG CGT TTC TAT C	TGT GCA GCA ATA ACT TCA GAC
PLOD1	procollagen-lysine 1, 2-oxoglutarate 5-dioxygenase 1	5351	CGT GCC GAC TAT TGA CAT	GTA GCG GAC GAC AAA GG
PTP4A2	protein tyrosine phosphatase type IVA, member 2	8073	TCA AAG ATT CCA ACG GTC ATA G	TCT CAA GTT CCA CTT CCA GTA G
RABEP1	Rabaptin-5	9135	ATG TCA GTG AGC AAG TCC	GCT GGT TAA TGT CTG TCA GT
RARRES3	retinoic acid receptor responder (tazarotene induced) 3	5920	GCT GAG ATA TGG CAA GTC C	CTC CTA ATC GCA AAA GAG C
S100A11	S100 calcium binding protein A11 (calgizzarin)	6282	CAA AAA TCT CCA GCC CTA CA	TAA CCA TCC TTT CCA GCA TAC
SDC2	Syndecan 2 (heparan sulfate proteoglycan 1, cell surface-associated, fibroglycan)	6383	AAA CCA CGA CGC TGA AT	ATT TGT ATC CTC TTC GGC TG
SLC39A6	solute carrier family 39 (zinc transporter), member 6	25800	ACC ACC ATA GTC ATA GCC	CAT ACT TGG ACA ACT GCT TC
SLC7A6	Solute carrier family 7 (cationic amino acid transporter, y+ system), member 6	9057	AGC GTT TTA CAC CTA TCC C	CCA CGA AGA ACC AGT AGC
SLPI	secretory leukocyte protease inhibitor (antileukoproteinase)	6590	GTG TGG GAA ATC CTG CG	GTG GTG GAG CCA AGT CT
SMA3	SMA3	10571	CCG TAC CTG ATG CAC GAA	GTG CCC GTA GTT GCG ATA
TAP1	transporter 1, ATP-binding cassette, sub-family B (MDR/TAP	6890	AAG ACA CTC AAC CAG AAG G	GGT AGA GAA CAA ATG TGA CAA GG
TRIM29	Tripartite motif-containing 29	23650	AAC AAC TAC ACG AAC AGC	ATT CTT CTG GGT GGT CTC
XBP1	X-box binding protein 1	7494	CTG TTG GGC ATT CTG GAC	GGA GGC TGG TAA GGA ACT
Proliferation genes
BIRC5	baculoviral IAP repeat-containing 5 (survivin)	332	CGA CCC CAT AGA GGA ACA TAA	TTC TTG ACA GAA AGG AAA GCG
BUB1	budding uninhibited by benzimidazoles 1 homolog (yeast)	699	CAC TTG GGA CTG TTG ATG	TGG ATA GGA ACT CAC TGG T
CENPF	Centromere protein F, 350/400ka (mitosin)	1063	CCA CTG AGT CTC GGC AA	ATT TCG TGG TGG GTT CT
CKS2	CDC28 protein kinase regulatory subunit 2	1164	TGG AGG AGA CTT GGT GT	GAA TAT GTG GTT CTG GCT CA
FAM54A (=DUFD1)	family with sequence similarity 54, member A	113115	GTG GAA ATG CAG GAA CTG AA	GCT CGT CAC TCA AGC CAA
GTPBP4	GTP binding protein 4	23560	GGT GTT GAC ATG GAC GAT AA	CTT CCC GCT TTC TTT TCC TA
HSPA14	heat shock 70kDa protein 14	51182	GTT TAG AAG CAA TCA GAG GAC T	CCT CCA CAA AGG ACA ACC
MKI67	Antigen identified by monoclonal antibody Ki-67	4288	TCA GAC TCC ATG TGC CT	CTT CAC TGT CCC TAT GAC TTC
MYBL2	v-myb myeloblastosis viral oncogene homolog (avian)-like 2	4605	CAC ACT GCC CAA GTC TCT A	AAG CTG TTG TCT TCT TTG ATA CC
NEK2	NIMA (never in mitosis gene a)-related kinase 2	4751	AGC TTG GAG ACT TTG GG	GTA ATA AGG TGT GCC AAC AAA T
PCNA	Proliferating cell nuclear antigen	5111	GTC ACA GAC AAG TAA TGT CG	TAC TGA GTG TCA CCG TT
STK6	serine/threonine kinase 6	6790	CTT ACT GTC ATT CGA AGA GAG TT	ATG CAT CCG ACC TTC AAT C
TOP2A	Topoisomerase (DNA) II alpha 170kDa	7153	AAG CAC ATC AGG TGA AAA AT	TAC CAC AGC CAA TGG CA
TTK	TTK protein kinase	7272	ACG GAA TCA AGT CTT CTA GC	TGC CAC TGT TTC TGG TTA C
Housekeeper genes
MRPL19	Mitochondrial ribosomal protein L19	9801	GGG ATT TGC ATT CAG AGA TCA G	GGA AGG GCA TCT CGT AAG
PSMC4	Proteasome (prosome, macropain) 26S subunit, ATPase, 4	5704	GGC ATG GAC ATC CAG AAG	CCA CGA CCC GGA TGA AT
PUM1	Pumilio homolog 1 (Drosophila)	9698	TGAGGTGTGCACCATGAAC	CAGAATGTGCTTGCCATAGG

## Sheet: Table 3
Supplemental Table 3. Gene copy number relative to the reference RNA
53 Classifier Genes + 3 Housekeeper Genes - Housekeepers not Applied.
CLID	Gene / PCR Sample name	02573-BC-PRIMARY	A1-17-left-breast-T	A4-LUL_Lung-Met	A5-Skin#1_Right-Met	BC00010	BC00014T	BC00024	BC00029	BC00034	BC00036	BC00004	BC00041T	BC00043T	BC00049	BC00051	BC00052 post chemo	BC00053	BC00057 post chemo	BC00064 RECUR	BC00066	BC00070	BC00071	BC00078	BC00082	BC00085	BR00-0284B	BR00-0344B	BR00-0365B	BR00-0387B	BR00-0504B	BR00-0572B	BR00-0587B	BR01-0125B
Hs.81934	ACADSB	17.15	5.655	2.425	0.8915	3.89	19.75	10.1	3.25	24.85	1.66	19.9	4.45	14.9	2.115	6.115	43.15	0.422	5.205	4.205	60.25	0.466	1.048	5.03	9.08	1.43	8.105	14.85	43.55	5.97	12.4	3.38	22.45	3.775
Hs.208267	B3GNT5	6.675	5.66	7.165	1.95	2.99	5.435	58.6	3.18	5.505	0.586	3.085	23.95	106	11.3	13.5	7.79	7.05	38.45	11.55	7.015	2.09	2.665	18.1	34.1	34.35	2.695	2.47	1.295	1.97	1.215	13.1	1.59	1.915
Hs.69771	BF	60.35	7.18	12.75	20.4	89.2	137.5	109	40.85	480.5	35.1	67.7	5.915	56.15	86	35.85	64.7	1.515	31.05	52	43.55	6.3	63.4	25.25	140.5	8.25	10.45	16.6	2.42	41.45	66.05	6.04	25.95	24.5
Hs.514527	BIRC5	5.275	2.35	4.65	2.01	1.545	0.129	11.9	3.525	2.675	2.42	1.745	5.58	9.555	4.565	2.595	6.395	0.525	6.68	11.65	7.435	3.25	2.03	5.39	4.36	6.82	2.095	2.075	3.98	0.3035	0.961	4.695	1.525	3.025
Hs.469649	BUB1	4.04	2.005	4.65	0.863	2.61	0.1845	17.45	5.775	5.065	0.44	1.74	4.7	15.45	3.675	4.33	5.48	0.104	7.78	12.3	4.255	1.81	2.25	4.775	11.65	1.6	1.18	0.823	1.68	0.2095	0.344	7.145	0.5555	0.9075
Hs.429608	C5ORF18 / DP1	7.64	1.55	6.735	0.9425	7.585	4.795	8.4	1.74	8.62	2.07	8.925	4.645	7.855	1.595	3.26	8.83	0.704	8.13	4.92	15.15	0.6265	4.56	2.955	5.82	2.72	4.545	2.995	6.56	5.41	2.835	1.775	6.5	3.065
Hs.433201	CDK2AP1	28.2	39.9	23.2	26.8	40.68	6.51	53.05	11.65	23.2	4.585	17.85	89	37.25	21.7	18.85	17.3	4.86	21.05	40.9	35.05	12.95	20.85	42.55	143	26.35	55	27.85	22.45	24.7	10.43	41	25.85	26.4
Hs.497741	CENPF	7.99	2.38	7.28	3.46	2.66	0.338	32.6	3.67	5.525	0.8285	3.665	10.4	25.5	9.545	5.72	5.655	0.236	16.45	12.25	9.695	2.74	4.205	19.2	7.435	11.6	3.975	2.225	5.735	0.552	0.689	18.4	2.755	4.7
Hs.83758	CKS2	6.16	3.175	6.575	1.83	3.735	1.615	20.1	12.55	8.275	2.325	7.485	6.05	11.55	5.91	7.16	8.495	0.429	8.84	11.5	10.3	2.94	2.285	7.1	11.6	6.51	3.535	1.475	3.26	1.06	1.57	9.18	1.92	3.83
Hs.351875	COX6C	4.32	0.722	2.865	1.71	1.675	4.015	4.385	0.9255	3.92	1.29	8.61	2.105	9.84	0.8235	1.91	4.325	0.2035	2.36	1.415	4.9	0.4845	0.7515	0.7795	1.55	1.63	2.625	5.97	16.4	13.8	2.855	6.105	43.5	30.05
Hs.531668	CX3CL1	69.3	110	46.2	40.5	17.95	67.7	378.5	43.1	5.34	0.526	19.05	52.8	203	15.3	4.525	90.05	5.59	98.2	44.8	239	5.545	37.3	50.4	131.5	33.9	1.64	9.005	15.15	6.71	20.7	90.8	4.405	2.855
Hs.465413	CYB5	107	3.225	86.15	16.8	83.4	107.5	14.3	9.565	147	6.23	78.1	9.045	17.45	8.235	38.75	87.6	1.68	17.3	6.735	92.55	4.33	30.95	17.2	11.8	18.95	52.9	10.85	4.77	28.5	21.7	16.65	44.35	7.395
Hs.95612	DSC2	21.7	50.85	26.05	14.55	53.2	10.26	257.5	92.35	19.15	4.13	22	71.9	171.5	45.3	13.05	30.8	1.775	116	322.5	54.85	10.6	12.6	83.2	90.05	22.05	10.85	2.77	6.99	3.16	0.754	125.5	4.605	3.16
Hs.488293	EGFR	3.135	4.39	3.935	1.44	6.62	2.83	5.08	1.635	0.4925	0.03835	0.6875	6.71	11.8	4.89	12.6	3.44	0.494	6.97	1.68	5.105	0.579	1.73	4.645	4.85	2.84	0.694	0.448	0.2225	0.509	2.5	3.205	0.294	0.2215
Hs.446352	ERBB2	6.725	0.878	21.7	0.215	47	1.34	2.27	1.13	1.255	5.275	2.135	2.05	4.135	1.235	0.6295	49.85	3.055	62.1	14.95	37.25	0.1735	16.6	0.8685	0.8165	0.6765	3.91499	0.228542	0.765975	0.336439	0.494295	0.293171	0.483361	0.161554
Hs.208124	ESR1	1.14	0.0499	0.3825	0.0827	0.839	9.805	2.695	4.31	68.5	0.033026	56.8	0.142	0.389	0.06545	0.2305	1.385	0.527	1.645	0.957	56.55	0.0337	0.12805	0.7445	2.775	0.719	0.401509	9.28014	24.2605	25.319	21.1745	0.304262	44.0068	9.92832
Hs.121536	FAM54A	8.635	1.845	5.805	1.615	4.105	0.5975	4.71	10.4	7.095	1.06	2.405	3.14	16.65	7.71	6.38	7.04	0.0878	7.625	12.3	6.575	2.22	2.815	9.495	14.7	13.45	2.38	1.0755	2.52	0.348	0.9165	4.015	1.11	1.004
Hs.520494	FLJ14525	35.75	46.3	54.85	58.25	70.35	13.75	386	34.35	19.1	5.57	30.45	17.9	269	53.15	55.3	18.9	3.185	44.95	62.1	36.2	19.95	41.8	32.15	46.65	38.7	37.1	22.2	47.3	26.35	15.25	93.5	10.465	13.5
Hs.163484	FOXA1	12.15	0.316	15.8	0.125	12.3	7.065	0.763	0.3325	14.05	2.445	26.45	1.24	3.425	0.2835	8.395	16.45	1.27	4.905	0.1645	43.55	0.069188	9.12	0.32	0.454	1.49	4.42	2.74	11.135	4.69	14	0.069188	11.15	3.59
Hs.173859	FZD7	34.4	126.5	17.5	24.9	109.4	48.1	140.5	93.9	33.3	3.03	44.3	236.5	559	166	43.1	67.7	5.135	69.3	121	243	10.04	49.55	319.5	96.75	100.45	9.7	20.4	21.45	20.05	12.85	84.05	35.15	11.05
Hs.404321	GARS	19.8	5.21	19.5	6.94	22.4	2.625	29.05	4.28	2.65	2.465	8.185	8.845	19.1	7.225	13.6	14.25	1.505	8.97	9.39	10.8	3.73	8.97	12.05	6.44	7.57	5.085	4.6	2.87	4.895	1.965	4.29	2.605	3.685
Hs.524134	GATA3	13.65	0.226	2.28	2.71	6.85	14.3	11.15	1.58	50.95	3.25	58.95	0.5615	1.815	0.552	6.72	37.15	0.583	1.89	0.8435	38.45	0.3825	9.675	2.48	2.955	1.635	4.705	7.045	17.15	10.95	27.85	0.324	39.25	8.955
Hs.86859	GRB7	10.65	4.12	50	1.09	81.3	1.76	8.55	0.5795	2.245	7.425	2.82	3.8	5.805	2.575	0.963	68.75	4.855	93.6	31.6	105.3	0.6905	33.95	2.62	1.66	2.375	10.8824	0.507766	1.32191	0.588095	1.03408	0.534635	0.872099	0.306052
Hs.523836	GSTP1	14	16.6	4.18	4.78	36.8	12.6	66.85	38	43.15	10.85	10.095	57.7	77	50.35	42.9	19.65	1.06	25.75	13.5	14.4	4.155	4.365	23.5	21	12.05	5.865	6.925	2.975	10.4	4.255	36.95	4.235	5.37
Hs.215766	GTPBP4	13	7.62	15.3	3.78	9.475	5.295	58.2	4.905	9.65	3.57	10.04	15.9	25	14.75	7.435	13.4	1.255	8.065	31	20.6	3.815	6.98	15.5	34.45	24.9	5.03	4.985	6.945	4.085	3.495	19.5	3.625	4.435
Hs.406861	HSD17B4	14.05	5.135	17.85	6.775	40.78	17.1	24.85	15.55	38.15	2.905	19.2	16.7	21.1	10.62	12.4	14.1	3.35	31.9	19.6	70.4	3.56	8.51	17	12.75	8.27	5.2	7.53	6.54	10.9	6.42	9.305	25.3	8.16
Hs.534169	HSPA14	10.08	7.595	16.95	4.145	19.2	14.5	76.2	13.2	18.65	5.425	17.6	24.35	30.85	26.85	25.2	23.3	5.525	17.05	31.45	28.7	5.78	8.005	20.05	41.6	10.25	12.6	6.77	9.66	6.79	7.86	46.2	9.26	7.035
Hs.522500	KIAA0310	7.26	4.795	20.8	2.925	30.54	9.665	26.25	10.115	11.2	0.869	4.595	5.355	31.05	11.3	5.36	8.91	0.5385	16.5	22.2	7.08	0.9345	8.86	13.65	20.55	4.115	3.33	3.92	7.405	1.94	2.485	4.215	2.555	2.51
Hs.479754	KIT	91	552.5	77.05	255.5	51.25	164.5	1960	17	35.35	5.935	91.4	732	337	20.65	8.635	431	7.565	169.5	517.5	1885	17.45	43.55	600	736.5	181	6.085	10.16	3.475	17.8	2.855	50.7	4.32	2.45
Hs.2785	KRT17	3.87	3.315	3.385	1.12	0.08235	5.685	21.8	0.739	0.3885	1.445	9.745	107	55.25	55.7	0.141	11.65	1.67	86.55	90.75	40.55	441.5	22.25	82.55	70.65	27.7	0.895974	0.186327	0.534469	0.0755267	0.0837835	1.85198	1.68941	0.483275
Hs.433845	KRT5	0.0316	0.09195	0.0549	0.0037583	0.0037583	0.09635	0.0037583	0.1965	0.1044	0.0322	0.3915	0.191	2.55	1.905	0.0037583	0.21	0.1164	0.6235	0.985	3.185	3.01	0.249	1.82	1.77	1.875	0.0037583	0.0252	0.02605	0.06865	0.0037583	0.2625	0.12145	0.0218
Hs.80976	MKI67	2.905	0.38	1.615	0.4815	1.6	0.04705	4.71	1.114	1.735	0.362	1.2	3.1	4.695	1.335	1.35	0.84	0.124	2.87	4.775	3.18	0.82	0.892	3.47	3.295	1.56	0.982335	0.724095	0.958916	0.212604	0.224558	2.87517	0.551488	0.948958
Hs.179718	MYBL2	8.59	0.6995	7.745	1.945	3.455	0.0691	8.95	0.912	2.61	0.4275	1.1085	3.72	5.615	2.45	5.94	2.57	0.171	5.33	12.3	6.685	4.46	3.185	7.865	8.51	5.255	3.31	1.19	2.45	0.2705	0.5725	8.235	0.5375	2.115
Hs.155956	NAT1	37.25	3.9	7.78	4.24	19.4	43.3	16.75	6.83	1095	2.575	345.5	2.64	18.4	6.655	29.3	10.245	1.0005	13.3	14.05	90.7	1.585	9.93	12.1	16.35	5.46	12.05	62.5	23.8	56.2	92.8	1.375	644	122.5
Hs.153704	NEK2	7.815	3.06	6.9	4.26	3.14	1.245	65.8	8.95	13.65	1.105	5.835	7.31	36.45	16.7	5.35	3.955	0.231	14.2	15.75	10.15	2.74	4.415	12.3	13.05	10.7	3.905	1.57	6.445	0.436	0.834	10.3	1.575	3.51
Hs.147433	PCNA	4.94	3.47	8.04	1.3	8.43	2.085	19.5	5.845	10.5	1.265	6.515	7.1	18.4	4.13	7.46	4.91	0.2585	8.95	13.25	10.45	2.83	3.02	10.65	7.695	7.47	1.68101	1.83987	5.19299	1.71421	2.24004	7.70237	2.82094	2.59216
Hs.368072	PGR	0.3	0.036	0.559	0.00409139	0.5845	1.71	0.2255	0.175	0.313	0.026	253	0.246	1.175	0.194	0.1515	2.415	0.0984	1.14	0.1815	176	0.0564	0.2	0.3805	0.388	0.13	0.124849	0.780356	3.05068	30.2805	7.37557	0.0242382	13.25	0.991107
Hs.75093	PLOD	11.9	28.05	10.14	13.05	14.46	3.965	19.7	11	4.355	1.145	6.745	9.45	29.65	11.8	7.765	8.8	0.721	32.05	23.7	10.75	3.775	10.4	20.5	36.95	9.4	3.915	5.55	3.8	6.385	2.09	9.59	4.545	3.195
Hs.470477	PTP4A2	3.605	2.825	6.62	2.07	9.02	3.56	17.3	2.78	4.375	0.5495	4.02	4.75	11.1	3.965	3.89	7.155	0.1415	6.205	8.18	7.93	0.5585	2.69	4.46	10.15	2.57	1.795	1.11	1.415	2.89	1.305	3.12	1.535	1.065
Hs.462086	RABEP1	9.335	6.34	18.15	2.045	11.8	8.05	20.95	3.165	32.55	0.646	26.15	4.475	11.6	4.09	2.45	11.7	0.2485	12.75	14.45	37.05	0.963	6.26	6.15	13.1	3.29	1.665	3.385	12.35	5.06	10.1	4.915	14.15	2.425
Hs.17466	RARRES3	68.65	1.94	14.25	1.1	187.6	16.2	29.3	20.45	191	20.2	42.15	11.2	13.15	14.45	30.15	81.05	3.04	27.85	18.25	47.2	7.645	39.65	18.65	13.8	9.955	5.855	29	3.735	13	37.4	1.6	22.2	10.6
Hs.417004	S100A11	5.77	5.55	14.75	4.385	17.25	5.065	64.25	15.65	9.02	2.28	8.925	8.075	35.05	16	25.4	13.65	2.11	30.1	12.5	11.4	4.385	9.655	12.1	21.4	18.2	5.26	1.87	5.565	2.63	1.63	4.875	2.98	4.03
Hs.1501	SDC2	30.1	68.7	69	29.7	79.8	31.45	36.15	16.85	21.05	1.2175	304	77.3	170	39.55	21.8	26.7	1.2375	65.9	110	48.1	9.61	35.4	92.3	43.4	10.65	9.425	25.2	15.45	31.8	11.7	26.35	61.35	14.05
Hs.79136	SLC39A6	3.6	0.477	0.5645	0.21	0.577	2.815	1.435	0.261	6.515	0.0829	2.66	0.818	1.655	0.5015	0.386	2.22	0.0449	0.828	0.57	5.98	0.115	0.7285	0.8485	2.395	0.203	0.4405	0.3765	2.025	3.76	1.665	1.665	9.935	9.29
Hs.351571	SLC7A6	16.85	4.88	47.45	5.77	22.8	17.55	41	10.63	13.8	3.84	15.6	10.195	14.95	8.355	22.55	16.55	2.43	12.2	13.85	32.05	3.65	10.145	14.9	11.65	5.85	15.8	7.94	16.85	6.775	5.865	7.62	9.625	8.82
Hs.517070	SLPI	42.85	58.8	145	9.3	30.78	17.25	133	0.7715	16.5	3.225	7.77	9.53	23.6	23.3	328.5	12.45	2.635	56.2	24	29.05	53.7	5.27	28.6	143.5	352.5	45.15	6.66	1.635	0.6195	0.6835	108.5	7.65	13.7
Hs.549103	SMA3	11.95	10.25	19.15	20.7	42.4	35.3	20.85	12.25	29.65	3.77	38.3	21.4	34.25	19.25	33.1	15.45	4.965	13.55	14	39.8	5	16.35	34.05	7.825	12.5	31.15	6.93	24.5	13.8	15.15	15.6	22.8	35.95
Hs.250822	STK6	1.89	0.1905	2.87	0.1555	1.035	0.11	7.245	1.595	1.016	0.265	0.526	1.605	3.93	1.13	0.899	2.345	0.02765	2.915	5.605	1.735	0.304	0.6405	1.29	3.17	1.83	0.388	0.334	1.0475	0.0653	0.10225	1.66	0.2245	0.4085
Hs.352018	TAP1	19.45	1.14	3.81	1.225	33.8	5.77	55.8	42.75	17.9	1.565	4.135	7.02	13.65	19.45	3.765	8.665	0.3215	47.5	56.45	7.705	5.64	6.25	8.005	18.6	3.99	3.84	3.59	1.24	2.24	3.01	5.825	1.895	5.005
Hs.156346	TOP2A	0.9055	0.6475	1.645	0.573	1.62	0.12175	18.7	4.06	4.655	0.1645	1.715	3.355	12.1	3.21	0.8245	4.93	0.01225	4.785	49.65	3.745	0.8175	0.766	4.95	4.675	3.35	2.50007	0.42093	0.775846	0.171673	0.269264	1.92935	0.483009	0.348224
Hs.504115	TRIM29	46.15	14.8	8.785	12	5.56	7.885	140	2.56	1.575	0.4765	4.72	108.5	381	40.9	1.335	23.85	0.6325	39.7	11.75	86.05	33.9	58.05	72.65	146	52.7	8.445	1.114	2.075	1.59	1.595	8.995	2.93	1.34
Hs.169840	TTK	14.25	5.435	23.95	3.215	5.65	0.3575	47.6	20.15	18.95	1.815	6.28	38.1	81.6	20.75	7.12	10.145	0.1665	13.95	26.75	19.6	3.865	5.61	30.45	31.05	17.3	2.31	0.6455	1.29	0.327	0.7315	12.45	2.33	1.645
Hs.437638	XBP1	11.07	5.82	7.85	0.7325	27.45	15.55	7.455	3.08	22.05	7.565	30.6	1.27	5.875	1.84	11.7	35.05	0.3265	4.89	28.5	85.25	0.6925	16.6	3.635	10.35	4.435	10.95	6.035	22.3	12.9	17.65	0.9295	33.45	5.045
Hs.44024	MRPL19	8.685	3.085	7.47	3.44	10.35	4.885	15.35	3.765	9.025	1.2	7.555	7.305	16.3	4.845	7.29	19.75	0.479	13.1	26.7	16.95	2.525	5.01	10.55	11.45	6.39	4.06397	3.11352	5.91533	2.40806	2.80256	14.389	3.95934	3.11987
Hs.211594	PSMC4	4.42	1.64	5.175	0.8685	5.965	2.075	8.505	2.935	3.335	0.5115	4.5	4.01	13.2	3.555	1.755	7.71	0.425	34.1	9.705	9.73	1.31	2.59	6.6	8.575	4.705	2.72586	3.94053	8.89349	2.90038	2.55774	18.8032	5.76001	3.65001
Hs.281707	PUM1	8.51	5.58	11.25	6.885	10.35	8.095	18.2	5.675	8.89	1.915	12.5	12.7	25.85	6.82	7.47	13.55	0.913	10.95	19	23.05	3.3	7.165	13	19.25	10.85	8.03	6.185	8.175	6.57	5.885	13.1	9.895	5.515
(PCR data - Continued 2/4)
CLID	Gene / PCR Sample name	BR01-0246B	BR01-0349B	BR94-1083B	BR95-0035B	BR95-0152B	BR95-0184B	BR96-0014B	BR97-0137B	BR98-0161B	BR98-0261B	BR99-0207B	BR99-0348B	HCI00-039	HCI00-052	HCI00-098L	HCI00-192	HCI00-263	HCI01-041	HCI01-155	HCI02-235	MB75	MB76	MB77	MB78	MB79	MB80	MB81	MB83	MB85	MB86(LN)	MB87	PB120-MET-L	PB126
Hs.81934	ACADSB	12.45	7.59	3.605	0.187	19.8	22.85	84.95	1.74	149.5	2.31	14.2	6.815	12.3	19.3	0.78	1.925	9.295	16.65	6.765	1.315	13.6	40.6	100.75	40.5	13.05	24.8	43.6	8.27	69.4	7.585	12.05	1.049	1.18
Hs.208267	B3GNT5	1.845	1.44	3.88	1.5	2.57	1.685	2.62	29.25	0.863	8.675	1.92	4.02	4.61	9.47	0.558	0.0491	27	2.375	4.345	4.485	1.04	2.05	2.62	7.355	2.76	2.92	2.025	38	2.065	12.2	17.85	7.485	16.05
Hs.69771	BF	145.5	2.49	66	5.855	58.5	6.085	145	20.95	2.88	19.5	93.45	18.95	6.055	13	0.272	0.04615	5.325	6.43	11.75	6.605	122	140	133	243.5	56.85	60.75	176.5	4.265	604.5	216.5	119	7.41	53.35
Hs.514527	BIRC5	4.24	5.115	1.735	1.115	7.845	3.91	0.7245	5.94	7.725	8.395	1.295	0.6185	0.221	0.828	0.01885	0.03865	0.07135	0.508	0.0879	0.8125	2.18	1.36	6.74	1.955	1.475	2.555	4.92	17.45	4.745	9.915	2.09	3.875	10.25
Hs.469649	BUB1	1.365	0.7595	0.9175	0.105	7.765	4.035	0.49	2.965	3.595	2.23	0.4785	0.1183	0.118	0.712	0.00331456	0.00331456	0.1264	0.2415	0.0551	0.832	1.74	1.44	7.045	3.685	2.125	2.055	6.775	12.55	4.115	9.21	3.265	3.035	4.05
Hs.429608	C5ORF18 / DP1	3.465	0.931	5.07	1.325	10.85	5.78	4.745	1.8	10.22	1.36	4.84	1.135	4.335	4.81	0.2205	0.0309	3.02	6.37	2.24	1.145	7.9	11.96	15.1	14.2	4.62	2.945	12.3	5.085	17.35	6.945	9.05	1.26	1.5
Hs.433201	CDK2AP1	17.4	13.5	24.35	5.505	41.55	25.45	24.85	38	14.7	68.95	23.25	10.9	20.4	17.55	2.81	0.2165	12.9	15.15	9.34	14.85	11.7	10.25	20.25	17.7	13.35	10.8	7.94	14.7	18.1	46.15	15.15	44.35	45.4
Hs.497741	CENPF	4.095	3.335	4.355	0.456	18.1	2.04	1.395	16.8	9.525	10.55	1.41	0.4445	0.4565	2.03	0.06325	0.044	0.199	0.606	0.138	2.605	5.94	3.755	11.45	7.235	4.42	5.315	14.15	40.85	5.22	21.5	4.275	4.91	12.1
Hs.83758	CKS2	3.665	1.14	8.405	2.55	15	8.18	1.155	11.75	5.595	5.225	3.175	1.295	0.7845	2.485	0.09165	0.1565	0.8665	1.05	0.356	1.55	4.765	6.87	11.85	4.265	4.57	4.68	8.86	41.4	6.035	17.45	9.11	13.7	18.75
Hs.351875	COX6C	13.9	2.6	1.52	0.2695	1.52	5.735	5.54	3.075	13.4	1.07	54.4	32.8	1.12	1.845	0.10095	0.1975	1.69	1.935	1.095	1.04	3.795	6.825	101.5	3.085	8.33	11.4	17.65	9.905	50.3	14.15	6.385	0.9375	0.7575
Hs.531668	CX3CL1	11.255	8.445	14.3	6.495	12.7	14.95	79.15	33.7	3.36	13.35	25.3	3.19	71.95	173	23.4	4.45	217.5	127	111	12.6	8.76	13.25	6.07	19.85	8.475	12.8	55.1	1.1155	5.53	6.87	17.25	4.895	44.6
Hs.465413	CYB5	36.65	13.65	125.5	1.35	37.35	33.55	84.2	9.38	6.365	13.8	44.5	13.65	7.33	10.125	1.965	0.6665	8.3	15.1	6.24	2.45	23.35	64.4	162.5	71.65	85.25	28.25	51.15	37.1	61.3	13.85	55.4	3.295	2.34
Hs.95612	DSC2	4.915	1.68	7.72	0.252	16.05	36.55	26.4	15.05	4.005	28.5	0.2495	0.8065	16.6	20.8	2.23	0.665	35.3	19.6	6.225	16.95	9.945	10.65	28.35	17.15	7.05	6.68	14.35	45.6	21.8	198.5	28.5	10.065	20.3
Hs.488293	EGFR	0.4485	0.3715	0.006713	2.015	1.625	0.7525	2.39	2.085	0.162	1.335	0.07305	0.0703	1.535	2.325	0.27	0.04815	5.175	1.915	1.57	0.884	0.3485	0.8605	0.4745	1.255	0.522	0.3785	0.8	0.0956	0.2825	0.378	3.555	1.016	0.555
Hs.446352	ERBB2	0.198395	1.76739	0.5685	1.335	24.05	2.575	4.79	0.265941	0.722703	0.1905	0.202327	0.114732	0.401164	0.714214	0.0335222	0.0692304	0.37845	0.978479	0.307405	0.229698	17.7166	1.32475	1.9812	17.0392	4.69003	0.591875	1.53449	0.113672	0.994951	0.52963	1.27035	0.3355	0.0606
Hs.208124	ESR1	13.3745	7.53686	6.515	0.07015	46.9	156.5	15	0.101626	38.5026	0.08345	50.0005	5.72453	12.2765	6.16029	0.280286	0.19061	3.44479	4.10635	1.55825	0.192926	19.7622	54.2545	84.5628	5.28924	42.4309	11.2784	26.289	0.142693	33.3038	0.371786	0.226063	0.129	0.788
Hs.121536	FAM54A	0.842	3.205	2.76	0.5715	5.375	7.53	1.53	5.89	5.15	2.415	0.8485	0.24	0.3485	1.325	0.1465	0.0275	0.5405	0.6845	0.173	0.5345	3.665	2.47	8.17	5.28	1.36	1.7	8.39	16.8	4.845	38.15	6.95	5.485	2.58
Hs.520494	FLJ14525	12.9	13	12.5	6.245	19.7	23.2	43.65	21.1	39.9	5.58	3.445	9.27	30.95	39.65	13.135	5.235	82.05	40.15	13.75	19.4	18.05	58.25	55.75	64.35	16.85	9.525	43.15	64.45	26.2	68.25	26	21.75	20.7
Hs.163484	FOXA1	6.285	3.44	10.4	2.485	33.95	32.45	20.4	0.1905	26.7	0.07805	6.27	1.345	5.78	3.65	0.069188	0.469	1.5	5.145	1.18	0.069188	14.55	15.25	26.5	18.3	6.32	4.675	9.08	2.26	11.85	0.069188	0.786	0.0706	0.1195
Hs.173859	FZD7	15.25	9.985	66.8	3.675	38.55	51	97.85	38.85	8.865	206.5	5.09	10.25	91.2	86.95	6.715	0.94	119	91.5	38.8	38.25	36.4	49	36.85	84.35	43.4	25.7	25.9	19.55	18.4	9.005	67.6	10.025	11.15
Hs.404321	GARS	2.73	1.58	9.585	7.13	28.1	13.25	6.025	6.925	2.28	8.925	5.4	1.058	0.822	2.365	0.116	0.08865	1.435	1.46	1.215	1.42	4.305	4.4	8.09	5.73	4.32	4.2	6.21	9.54	9.495	11.5	10.56	7.455	6.155
Hs.524134	GATA3	22.5	7.04	24.05	1.175	71.7	65.4	30.4	4.9	41.15	0.595	34.25	13.5	6.95	7.155	0.28	0.444	2.86	7.675	8.145	0.656	21.1	26.8	67.8	15.8	19.7	17.85	42.5	0.148	95.75	1.105	0.806	0.1225	2.11
Hs.86859	GRB7	0.258142	4.75456	1.49	6.655	41.65	3.1	2.58	1.12577	1.6897	0.696	0.249275	0.367556	1.1094	1.21523	0.0632622	0.592311	0.390675	1.26046	1.01536	0.650203	43.118	1.3393	1.72422	33.1467	3.88033	0.906028	0.923071	0.528792	1.26298	1.74763	2.912	0.484	0.685
Hs.523836	GSTP1	7.905	3.67	7.725	20.6	2.785	4.095	7.87	52.15	2.195	20.25	5.755	17.55	4.71	10.85	2.415	2.665	20.55	7.315	8.375	6.04	2.625	4.96	4.605	4.855	3.485	2.645	5.085	34.45	2.395	22.7	44.45	10.8	13.2
Hs.215766	GTPBP4	4.2	3.665	12.4	1.155	14.6	16.25	6.885	25.45	13.2	4.71	3.555	1.4	4.38	6.885	0.9625	0.876	6.825	5.56	2.3	4.175	4.855	7.42	10.75	7.76	4.36	4.255	7.665	14.95	10.275	25.3	8.385	5.665	N/A
Hs.406861	HSD17B4	8.775	4.08	17.6	5.505	29.1	29.45	23.8	4.325	14.85	8.975	8.605	3.26	9.31	10.82	1.855	1.275	11.7	13.75	4.975	4.34	31.05	17.1	66.2	19.85	14.5	8.955	20.45	16.3	26.25	16.8	28	4.935	5.595
Hs.534169	HSPA14	11.3	7.035	20.35	3.595	25	19.6	13.2	32	16.3	10.8	6.625	3.21	7.31	9.33	1.565	1.185	9.31	8.435	4.405	8.08	11.3	14.5	30.1	30.2	14.5	13.25	20	31.75	23.5	46.9	17.8	12.25	13.45
Hs.522500	KIAA0310	3.14	2.59	15.65	1.735	7.33	23.75	9.85	1.385	5.335	2.36	4.88	0.3835	0.622	0.763	0.2645	0.0601	0.9875	1.0135	0.6375	1.325	4.875	6.77	6.98	12.2	4.66	5.035	21.85	19.65	7.405	9.495	11.95	4.475	1.605
Hs.479754	KIT	15.05	15.3	154.5	1.19	16.65	62.75	148	290	21.6	448.5	2.53	6.755	357	530.5	93.55	17.5	43.7	554.5	141.5	6.71	25	216	64.75	389.5	195	41.9	45.55	150	33.25	114	54.5	1.785	20.15
Hs.2785	KRT17	2.64853	0.718119	3.22	0.3595	2.7	2.665	54.8	24.4261	0.0380725	3.44	0.0492555	0.18397	8.86894	9.07233	0.644443	0.52743	25.0616	6.42454	15.7728	5.5818	1.67223	1.52594	1.8012	4.88462	2.57339	1.60536	0.0113234	0.16644	0.097905	3.80256	9.08902	2.59	10.65
Hs.433845	KRT5	0.4885	0.08975	0.0037583	0.0037583	0.0037583	0.0037583	2.345	2.62	0.0037583	3.585	0.0037583	0.0037583	0.6105	1.41	0.1255	0.4195	2.125	2.515	1.75	0.08515	0.423	0.3955	0.152	1.77	0.447	0.146	0.003835	0.0319	0.06315	0.1265	0.0037583	0.0037583	0.0037583
Hs.80976	MKI67	0.969251	0.661298	0.429	0.4365	4.91	0.234	0.10595	2.79001	3.62835	1.36	0.00571768	0.189665	0.0731836	0.522988	0.00391659	0.00634727	0.0592147	0.244275	0.0300474	0.647735	1.45417	0.725	3.29554	1.35666	0.477114	0.653285	6.5851	8.80309	2.17354	2.76141	4.82353	0.63	2.105
Hs.179718	MYBL2	1.345	3.525	3.675	0.807	12.9	2.8	0.1885	14.8	6.24	3.805	0.575	0.2205	0.09535	0.991	0.0241	N/A	0.0912	0.163	0.0397	0.667	1.865	0.534	4.955	1.825	0.674	1.28	3.065	12.25	4.46	15.35	2.975	4.495	5.4
Hs.155956	NAT1	108.5	43.7	37.05	4.26	33.75	47.4	200.5	4.715	9.24	4.915	29.45	33	33.25	11.5	0.5615	1.21	4.865	13.45	29.55	2.36	253	83.4	4050	20.65	280.5	15.8	112.5	17.4	137	8.585	25.75	3.87	3.17
Hs.153704	NEK2	2.66	3.125	4.77	1.06	11	3.66	3.655	7.5	11.7	4	1.78	4.135	0.429	1.13	0.06125	0.0558	0.129	0.687	0.07235	1.35	6.395	4.215	17.65	8.105	4.955	4.82	10.55	20.45	5.56	32.1	3.925	8.46	10.2
Hs.147433	PCNA	2.6553	2.27798	5.285	0.4415	11.9	7.395	4.67	3.28791	3.31101	7.795	1.77419	1.17122	1.40869	2.40066	0.210408	0.045292	1.31898	1.48117	0.710928	1.32318	3.23992	7.91874	11.0764	8.46316	3.5015	4.29861	10.5701	18.2712	16.5022	17.9614	9.39203	4.24	4.765
Hs.368072	PGR	7.69741	0.347357	22.55	0.05335	0.3885	0.913	48.85	0.0401	0.0602193	0.0572	0.136591	4.43497	28.4159	4.13302	0.129683	0.208985	5.66755	5.33434	1.30301	0.0506106	1.06438	37.3745	89.4375	0.8641	19.4433	4.84251	0.342955	0.178751	1.49961	0.00409139	0.48162	0.07675	0.00409139
Hs.75093	PLOD	2.71	2.23	8.26	0.9905	7.085	8.43	11.8	7.115	5.7	4.68	4.265	0.865	3.44	5.82	0.5055	0.10125	5.675	4.99	2.03	3.715	3.835	7.78	7.425	8.545	2.95	2.455	3.965	10.4	3.88	21	6.65	4.705	10.105
Hs.470477	PTP4A2	1.3	0.897	2.285	0.1305	4.765	7.365	4.82	1.395	4.85	1.055	2.325	0.5835	2.865	2.64	0.1805	0.03565	5.24	1.59	2.37	0.509	2.01	4.435	7.245	3.055	0.7555	1.115	20.3	4.985	3.825	8.015	10.8	1.76	1.695
Hs.462086	RABEP1	13.75	4.355	17.25	0.7865	35	27.35	20.35	5.5	7.63	1.88	12.35	1.355	7.12	10.5	0.1385	0.05865	4.43	8.895	3.16	0.993	10.65	28.25	59.05	23.15	7.87	5.47	10.1	11.45	60.4	8.555	9.1	1.175	1.365
Hs.17466	RARRES3	31.5	2.36	90.9	7.28	36.55	20.65	43.7	12.55	6.31	23	42.05	21.1	4.88	25.5	0.266	0.0419	12.8	11.45	12.75	2.01	21.15	60.75	251	140	114.5	29.3	113	2.875	563	74.85	73.45	5.76	6.32
Hs.417004	S100A11	3.415	1.415	7.535	3.775	15.65	7.545	5.845	4.45	2.08	2.37	0.794	1.215	1.54	1.31	0.0312	0.00656	1.64	1.605	1.195	2.8	6.47	3.445	15.7	12.8	4.555	2.88	6.775	5.74	4.75	17.4	8.05	4.34	4.845
Hs.1501	SDC2	9.24	6.99	40.4	1.0055	33	47.7	65.25	13.3	8.885	7.525	7.99	3.83	14.15	8.67	2.05	1.022	15.1	15.75	9.175	13.5	11.4	24.55	81.85	40.5	22.45	18.3	19.8	126	20.05	9.605	39.9	5.855	8.49
Hs.79136	SLC39A6	2.72	1.215	0.764	0.0225	2.64	14.2	23.6	0.1945	6.795	0.075	6.22	0.7625	2.685	2.535	0.0546	0.05625	1.235	1.835	0.6525	0.2465	1.18	4.98	40.4	3.32	1.725	2.2	6.225	1.22	3.025	1.255	0.875	0.1265	0.234
Hs.351571	SLC7A6	9.27	6.89	21.7	8.185	19.35	18.3	13.8	9.44	15.9	5.355	11.7	5.94	6.235	6.785	0.776	0.67	5.55	5.77	2.215	1.815	10.645	6.635	17.4	12.25	6.97	6.215	25.2	11.2	14.75	10.25	11.3	3.475	4.315
Hs.517070	SLPI	3.25	2.56	16.9	7.36	0.6945	0.012005	7.28	48.7	0.298	16.8	1.51	3.515	5.25	10.17	5.715	0.086	47.2	23.25	24.85	4.07	2.425	11.25	3.365	108.5	1.78	5.195	0.4665	1.15	1.76	3035	31.75	2.615	404
Hs.549103	SMA3	13.5	11.45	20.8	12.5	53.1	34.1	69.55	6.925	21.9	17.75	9.87	4.855	10.7	16.3	0.925	1.32	5.67	20.65	13	2.985	138.5	58.25	83.25	41.1	44.65	24.6	60.05	43.05	80.3	40.65	40.75	5.05	3.86
Hs.250822	STK6	0.6215	0.5865	0.398	0.02805	3.155	0.973	0.09755	1.465	1.905	0.6995	0.1535	0.04455	0.03685	0.204	0.0086632	0.0086632	0.0507	0.07085	0.0263	0.1475	0.7495	0.46	2.225	1.425	0.548	1.135	1.64	5.215	1.845	5.46	1.18	0.5685	1.625
Hs.352018	TAP1	6.53	1.36	4.64	0.725	10.95	21.95	5.655	4.145	5.12	6.995	10.55	0.4555	1.24	2.34	0.583	0.4045	1.15	1.365	1.0695	1.765	2.835	2.82	4.035	9.04	2.59	2.35	17.45	4.245	36.3	35.7	10.025	3.625	1.415
Hs.156346	TOP2A	0.429107	1.1438	0.503	0.04235	5.275	6.765	0.7645	1.23777	2.01814	1.305	0.206574	0.0900187	0.0729843	0.574481	0.00880503	0.00351834	0.0388135	0.22767	0.0150307	0.467339	0.9819	0.918775	4.2543	1.21269	0.672471	1.60865	4.84709	9.78018	1.78141	5.49659	2.88653	1.48	3.33
Hs.504115	TRIM29	3.575	2.715	10.8	1.465	4.38	5.205	71.45	4.33	1.24	16.65	7.025	3.88	24	31.9	1.61	1.6	40.7	77	22.75	22.65	5.57	12.45	8.95	139	25.85	6.395	5.175	30.4	5.53	38.6	154.5	8.885	17.45
Hs.169840	TTK	1.62	0.963	4.66	0.238	11.7	5.655	0.947	6.82	8.005	6.12	0.7435	0.2345	0.442	2.35	0.1305	0.0053998	0.521	0.815	0.235	1.27	4.19	3.18	15.65	7.69	3.9	2.595	14.1	56.9	5.205	75.95	7.78	11.6	6.01
Hs.437638	XBP1	9.095	4.14	30.5	1.73	59.8	38.3	50.1	0.643	42.55	6.76	6.755	5.06	11.95	9.86	0.226	0.62	6.135	15.35	4.1	0.92	29.3	42.95	38.6	23.65	15.15	4.59	46.05	1.905	14.05	6.93	2.76	0.808	0.511
Hs.44024	MRPL19	4.1808	2.41481	4.6	0.4175	14.2	8.67	5.73	7.12034	9.1579	2.955	3.63668	1.09952	3.73892	3.69556	0.433279	0.0257738	3.66446	4.38729	2.02606	2.23965	7.81647	11.5982	21.7196	15.8447	8.16017	5.73418	16.0727	19.5847	11.444	23.3088	12.8348	2.83	6.58
Hs.211594	PSMC4	4.75184	2.39963	9.595	1.015	13.05	6.025	3.505	16.7485	N/A	2.63	4.11957	1.24985	2.25672	2.37644	0.17499	0.289641	2.33613	3.13115	1.2076	1.86647	7.51732	8.18725	18.4747	17.2474	5.61527	4.25518	12.79	16.4369	14.5687	14.4864	14.0492	2.125	2.745
Hs.281707	PUM1	8.33	3.685	10.3	1.62	10.95	12.35	10.2	10.5	13.5	9.81	6.23	2.665	6.545	7.91	0.588	0.2045	9.165	9.245	5.195	2.995	10.005	12.95	14.1	11.45	8.46	6.82	13.15	22.1	15.85	16.15	12.35	3.85	5.155
(PCR data - Continued 3/4)
CLID	Gene / PCR Sample name	PB126-MET-LN	PB138	PB149	PB152-MET-LN	PB158T	PB184	PB205T	PB244	PB249	PB255	PB267	PB271	PB277	PB284	PB293	PB297	PB307	PB311	PB314	PB334	PB370	PB376	PB377	PB379	PB388	PB407	PB413	PB419	PB432	PB441	PB455	PB475
Hs.81934	ACADSB	1.805	-1.29938	17.9	0.151	0.1095	2.16	0.8515	0.425	15.55	86.7	2.9	13	13.15	45.2	31.45	0.626	106.5	11.25	16.3	16.8	8.075	0.09275	0.3945	3.835	7.84	10.95	3.45	4.265	27.6	8.055	0.1735	14.3
Hs.208267	B3GNT5	14.55	1.19987	1.415	3.745	0.3605	4.53	2.155	0.735	0.459	3.68	4.43	2.84	1.735	3.105	0.768	3.56	1.535	1.455	1.205	21.8	0.662	0.0792	3.475	0.786	2.9	2.965	0.863	13.7	1.765	2.26	0.574	3.965
Hs.69771	BF	338	5.68685	43.5	7.405	0.7415	2.83	5.905	3.555	4.395	329	32	56.75	68.65	129.5	50.05	11.8	44.35	42.9	336.5	152	22.4	5.825	5.99	28.2	60.6	62.8	8.285	8.935	58.35	104.5	6.775	106
Hs.514527	BIRC5	14.25	2.77508	0.5895	1.875	0.3935	3.705	4.38	0.8825	3.03	2.18	4.255	0.2895	1.415	0.738	3.295	5.415	2.7	7.305	1.245	12.35	0.8765	2.675	1.275	0.625	2.745	3.65	0.963	5.11	18.25	0.8355	1.69	1.13
Hs.469649	BUB1	3.96	-2.81596	0.208	0.1815	0.0227	2.295	3.42	0.199	1.36	2.49	4.585	0.2035	0.756	0.8145	0.9355	0.809	1.99	3.235	2.785	10.65	0.7005	0.2165	0.337	0.457	0.758	2.605	0.2875	4.21	6.395	0.4815	0.2545	1.087
Hs.429608	C5ORF18 / DP1	1.41	-1.46602	2.51	0.177	0.1645	1.28	1.365	0.227	5.05	10.75	1.715	1.545	3.36	6.895	6.74	0.8485	5.015	5.595	7.755	5.225	3.34	0.3395	0.9385	1.81	3.925	4.69	1.725	1.68	4.6	4.175	1.115	6.09
Hs.433201	CDK2AP1	50.65	5.2314	11.4	26.55	4.12	49.35	13.2	2.61	7.43	17.6	16.05	9.63	6.535	16.65	15.75	32.75	8.855	18.25	14.45	37.65	6.245	2.76	15.3	3.625	28.2	26.4	10.65	30.8	11.25	11.55	6.02	26
Hs.497741	CENPF	22.95	0.152463	0.8715	1.43	0.1655	8.34	3.11	0.658	3.105	3.315	7.215	0.5705	3.175	1.475	3.52	3.695	5.765	10.65	8.175	30.35	1.915	1.295	2.96	0.46	5.22	5.475	0.601	7.925	11	3.295	1.23	4.76
Hs.83758	CKS2	27.25	1.41851	1.365	7.495	0.58	6.05	14.95	1.17	4.875	5.79	6.45	1.31	7.135	5.97	4.93	2.83	6.135	7.55	5.315	22.4	3.705	2.24	2.915	1.24	2.915	5.87	1.095	10.95	11.4	2.345	0.542	3.445
Hs.351875	COX6C	1.07	-3.91853	2.815	0.156	0.478	3.915	0.1785	0.535	130	72.05	3.65	2.295	10.075	22.15	25.55	5.235	35.2	62.55	11.45	12.3	13.65	0.3825	5.07	15.3	12.9	83.45	25.5	3.955	4.23	9.47	0.4615	2.355
Hs.531668	CX3CL1	53.5	3.83025	14.65	1.27	0.343	7.94	1.675	1.619	4.14	14.9	50.95	19.3	10.85	20.15	2.4	3.585	12.55	21.25	14.95	304	7.275	23.85	19.5	3.715	8.685	56.4	4.435	32.25	3.535	2.35	5.205	11.83
Hs.465413	CYB5	4.85	2.65266	27.55	0.818	3.42	9.14	5.575	0.781	36.3	156.5	6.185	14.45	52.9	182.5	33.5	1.915	12.85	19.1	88.45	24.35	28.2	4.085	4.255	5.035	10.335	55.45	9.355	37.7	36.35	37.1	4.65	53.1
Hs.95612	DSC2	22.3	2.95421	4.095	2.2	0.11235	9.365	16.65	0.653	4.315	9.665	43.4	6.135	10.195	11.2	0.3725	7.81	10.35	12.2	4.845	141	2.865	2.02	18.7	0.259	6.395	1.885	0.8855	51.5	16.95	0.98	1.06	17.35
Hs.488293	EGFR	0.5865	0.716187	1.08	0.3105	0.006713	0.952	1.61	0.1855	0.185	0.7175	4.18	0.9095	0.3695	0.938	0.0943	0.295	0.952	0.3685	0.2925	3.415	0.301	0.416	0.6705	0.0977	0.4685	0.2315	0.163	3.585	0.2285	0.155	0.288	1.26
Hs.446352	ERBB2	0.469	-3.96482	0.696956	0.02635	0.01965	0.103331	0.3705	0.0151402	0.598859	2.25509	0.426267	0.56492	0.424907	0.898312	0.825184	0.0863495	1.26527	0.532425	23.8306	0.854498	0.353477	0.137362	0.0976682	0.355358	0.5	0.3125	0.237	0.361	0.7645	0.2445	4.33	0.3955
Hs.208124	ESR1	0.8185	-2.14853	7.46204	0.03465	1.8	0.0612208	0.07645	0.0657121	11.4154	28.6429	0.83253	3.54394	18.6023	19.8873	24.8807	0.0916731	33.2025	7.44847	0.851785	3.94203	18.8139	0.0491092	0.0750158	6.22342	6.59875	11.6803	11.493	0.93337	13.9595	27.078	0.033026	12.0968
Hs.121536	FAM54A	3.22	0.699793	0.379	2.2	0.1002	5.245	14.65	0.575	0.9685	3.3	8.06	0.2905	2.3	1.44	2.23	0.928	1.645	4.515	3.27	22.65	0.613	1.0215	0.431	0.515	1.995	3.7	0.5125	17.8	2.375	0.7655	0.4515	1.2
Hs.520494	FLJ14525	21.05	4.23051	0.158	8.915	0.9585	0.191	16.45	0.07905	0.09865	0.588	N/A	0.2885	0.6645	0.44	0.1035	19.1	27.35	35.9	63.55	94.25	8.245	17.85	22.8	12.3	29.45	13.15	5.04	25.5	45.85	24.15	9.76	53.7
Hs.163484	FOXA1	0.175	-1.60982	6.125	0.069188	1.49	0.069188	0.069188	0.069188	5.195	12.55	0.133	3.2	8.72	7.875	9.785	0.069188	19.25	5.445	12.1	0.39	3.575	3.065	0.219	1.365	5.9	7.165	5.31	0.069188	12.75	10.45	1.295	13.65
Hs.173859	FZD7	25.85	4.09407	51.65	9.97	1.74	29.35	11.25	5.05	6.2	49.9	43.85	35.65	30.1	42.55	12.85	8.475	11.535	16.5	24.85	197	13.5	0.469	37.8	2.49	24.4	118.5	6.93	132	25	18.25	2.77	30.85
Hs.404321	GARS	10.35	3.05835	2.165	2.21	0.9015	2.865	15.15	0.6075	1.59	6.96	2.675	2.13	2.625	3.285	2.825	2.92	2.135	5.985	8.48	16.3	2.395	0.9625	2.95	1.67	4.535	5.06	2.025	9.8	5.41	2.06	1.85	4.135
Hs.524134	GATA3	2.535	0.10345	27.55	0.1535	4.275	0.133	6.69	0.3745	22.6	69.9	1.48	7.29	19.5	27.85	67.35	0.5335	32.45	15	10.085	2.54	9.665	0.591	0.6815	3.79	23.05	66.2	30.05	5.93	53.05	41.95	1.155	33.6
Hs.86859	GRB7	1.645	-2.65128	0.842226	0.07965	0.0314	0.193339	0.4335	0.0307424	0.848796	2.06956	0.765217	0.755877	0.488978	0.502526	0.90577	0.209709	1.53956	0.581301	40.1987	1.59054	0.332598	0.0954212	0.640471	0.311753	1.31798	1.82937	0.293173	1.56042	2.51617	0.671816	9.09048	0.503008
Hs.523836	GSTP1	14.4	3.59842	7.085	6.97	0.1	24.2	23.25	3.04	0.9625	7.805	8.885	7.555	3.41	6.74	1.575	11.9	2.225	2.715	2.365	27	3.22	8.18	12.35	3.62	4.235	2.155	3.585	27.05	2.98	3.1	0.796	3.245
Hs.215766	GTPBP4	26.5	1.5951	2.015	1.95	0.481	4.85	8.975	1.0345	4.995	7.42	5.865	2.825	5.58	4.955	3.675	2.51	7.365	11.75	9.375	60.45	2.36	1.55	3.26	2.31	8.845	3.38	2.335	10.3	11.85	3.15	1.695	6.015
Hs.406861	HSD17B4	10.235	3.1667	6.405	1.25	0.902	5.185	9.575	0.999	9.13	33.2	5.08	7.79	6.81	21.2	9.24	3.135	9.565	19.85	10.5	18.85	7.205	0.203	1.35	4.52	14.55	10.88	5.955	10.025	10.27	21.3	3.385	17.95
Hs.534169	HSPA14	17.8	2.92366	3.515	4.18	1.415	7.255	8.725	2.47	8.055	10.95	7.64	3.46	6.61	9.4	8.155	3.165	12.1	12.7	16.25	66.75	4.71	2.96	4.585	3.945	10.85	9.36	4.225	58.8	20.6	7.69	2.625	12.85
Hs.522500	KIAA0310	2.965	1.61818	1.985	0.6825	0.258	2.15	7.275	1.595	1.605	7.225	4.325	2.255	2.975	7.685	1.755	2.4	7.365	5.29	7.61	14.05	1.275	1.705	1.955	1.385	6.285	4.43	1.225	3.61	3.105	2.375	1.105	8.46
Hs.479754	KIT	18.6	5.22872	55.8	1.235	0.0992	18.9	3.195	8.69	3.46	111	339	88.1	24.7	177.5	21.3	27.35	44.55	11.6	62.75	1475	23.1	0.87	62.4	6.165	14	14	12.1	1055	17.95	6.3	13.95	61.55
Hs.2785	KRT17	7.8	5.64733	8.32637	2.23	0.0723	21.237	4.45	1.10746	3.40251	0.584163	23.7954	3.96444	2.00514	0.718429	0.0285725	1.97349	1.60721	1.76537	1.92971	13.7956	1.49492	1.29536	0.0728779	0.0202581	0.049046	1.55455	1.63177	24.0033	0.10023	0.350814	0.402991	0.622811
Hs.433845	KRT5	0.0037583	0.515368	0.691	0.625	0.0037583	2.3	0.0037583	0.1004	0.1105	0.1645	3.505	0.15	0.04295	0.0991	0.0037583	0.0772	0.138	0.09585	0.1555	4.35	0.1335	0.09655	0.0037583	0.0037583	0.0037583	0.0702	0.18	11.3	0.0037583	0.0037583	0.0037583	0.2505
Hs.80976	MKI67	3.46	-1.93892	0.215405	0.133	0.0306	1.57336	0.8625	0.233177	0.750373	1.29342	2.81922	0.142612	0.652863	0.807881	1.10793	0.751826	1.80453	1.61991	1.01691	10.0449	0.63618	0.43507	0.403532	0.217269	0.302376	2.74167	0.414269	7.36707	8.80172	0.287998	0.421347	1.56337
Hs.179718	MYBL2	6.97	-0.40269	0.119	1.56	0.0649	3.985	12	0.4545	0.52	1.0665	1.915	0.08955	0.8455	0.2205	1.065	0.9215	2.53	2.96	2.565	10.75	1.545	0.6855	1.004	1.16	2.32	2.445	0.257	4.53	7.515	0.378	0.7495	1.86
Hs.155956	NAT1	4.6	-0.200672	55.45	24.05	5.835	1.32	6.445	3.76	13.1	812	10.95	59.25	140	333.5	5.53	1.335	191	7.525	2.695	19.85	15.25	0.2635	1.215	53.45	230	236	6.725	3.285	20.2	374	0.859	363
Hs.153704	NEK2	14.5	-0.479956	1.96	7.35	0.43	4.335	6.205	1.315	2.665	5.13	6.1	3.445	4.615	3.745	2.745	1.625	9.76	9.48	6.72	35.75	1.275	0.7095	1.145	0.4525	3.36	4.475	0.368	5.65	9.085	1.315	0.835	3.99
Hs.147433	PCNA	7.335	0.931576	1.43821	1.375	0.187	3.81841	7.935	0.518746	2.37523	7.63887	5.67965	1.05118	4.5698	4.30769	7.25188	1.35209	5.14909	5.91508	3.2024	11.8292	3.17741	0.423592	1.4491	2.20705	3.82409	6.29134	1.45452	9.15283	9.28579	2.28726	0.700223	0.927164
Hs.368072	PGR	0.0379	-2.70702	3.37315	0.05355	0.3945	0.0469813	0.03465	0.00409139	2.00292	8.23282	0.746772	1.08203	17.6151	8.39603	8.72671	0.0306035	4.67725	3.66182	0.12573	0.151131	5.97304	0.00409139	0.0276193	1.08284	4.50395	1.19301	0.61145	0.0450803	1.32998	45.4025	0.0515883	8.07312
Hs.75093	PLOD	14.65	1.48579	2.99	1.305	0.2	3.115	11.6	0.274	2.55	9.01	6.255	2.21	3.135	6.41	3.79	3.67	3.985	9.38	7.135	13.65	4.405	1.94	4.315	2.52	8.605	7.94	2.815	9.71	7.59	5.995	2.13	10.055
Hs.470477	PTP4A2	1.7	-1.37812	1.295	0.643	0.06315	1.25	2.64	0.1825	2.415	8.315	2.55	1.805	1.42	3.52	1.635	0.2935	6.645	2.895	2.805	8.71	0.781	0.0922	0.336	1.27	3.5	0.8795	0.6055	10.6	3.605	1.24	0.415	1.86
Hs.462086	RABEP1	2.345	-1.22864	4.81	0.4545	0.4715	0.6755	1.615	0.2895	1.66	35.6	2.325	2.045	7.045	13.45	19	0.4025	20.95	8.985	7.605	9	1.925	0.106	1.445	1.855	15.2	8.925	4.375	4.06	6.565	17.25	0.977	8.79
Hs.17466	RARRES3	6.915	8.41011	11.2	2.47	0.5315	8.88	1.75	6.065	11.65	191.5	13.25	15.75	13.85	73.5	28.45	3.955	14.95	55.25	115	78.55	32.65	1.735	6.38	22.05	37.85	35.65	16	7.72	63.7	35.25	24.4	49.2
Hs.417004	S100A11	4.96	1.65691	2.055	1.955	0.129	1.305	7.23	0.334	2.02	6.03	6.915	1.435	3.185	3.665	1.525	3.555	2.61	8.855	11.95	21.65	1.925	2.355	3.095	1.61	5.24	2.35	1.04	5.86	4.03	6.01	1.655	7.63
Hs.1501	SDC2	14.55	2.49532	9.635	0.7155	3.47	12.95	7.71	0.257	29.95	57.7	20.25	13.15	79.2	23.75	73.45	9.765	9.96	17.55	9.9	61.35	8.66	0.7325	15.95	3.845	15.1	67.55	3.465	10.6	48.55	43.45	4.175	16.95
Hs.79136	SLC39A6	0.246	-5.37847	2.855	0.010595	0.0387	0.116	0.105	0.01895	5.045	14.6	0.6315	0.867	1.855	6.455	2.835	0.0651	5.84	0.747	0.9145	2.54	1.135	0.01325	0.2275	2.575	3.78	1.445	1.9	3.325	2.03	4.45	0.1175	2.855
Hs.351571	SLC7A6	7.545	3.15171	6.51	1.81	1.385	4.705	5.085	3.165	9.75	23.25	9.025	6.285	9.125	13.7	4.175	5.895	17.5	13.75	12.52	25.85	6.62	19.8	4.735	4.505	5.25	7.31	6.82	5.95	11.15	7.775	2.105	24.2
Hs.517070	SLPI	466	4.10189	5.51	17.7	0.284	5.865	4.845	0.7695	1.126	8.32	34.2	4.47	6.42	6.13	0.081	48	1.875	3.02	36.7	64.1	0.7915	0.9535	7.965	0.03635	0.0545	0.9295	1.455	55.05	0.0787	9.525	1.24	11.6
Hs.549103	SMA3	5.81	4.50862	16.85	1.505	2.13	5.235	2.125	2.815	20	55.1	14.9	11.9	17.15	51.4	21.45	11.75	19.65	39.75	19.15	16.35	10.75	3.73	5.105	21.75	30.9	14.45	3.77	6.98	17.75	31.95	2.225	22.1
Hs.250822	STK6	1.58	-4.10756	0.06995	0.05975	0.00884	0.9145	4.195	0.0341	0.766	5.025	0.926	0.05715	0.415	0.289	0.5515	0.1425	1.06	1.095	0.796	6.18	0.2205	0.0866	0.1295	0.0885	0.674	0.705	0.0851	1.71	3.685	0.127	0.04825	0.398
Hs.352018	TAP1	3.46	2.3187	0.6365	0.53	0.0308	4.32	3.99	1.365	1.495	8.315	22.3	1.575	2.52	3.19	1.025	1.17	8.735	9.275	6.93	67.3	1.545	2.16	1.965	4.265	7.955	3.18	3.175	6.56	17.6	2.005	1.195	3.675
Hs.156346	TOP2A	5.365	-1.90718	0.288576	0.224	0.005335	1.60755	3.19	0.116532	1.44374	3.78395	4.75813	0.251809	2.31432	1.09817	3.09244	0.331958	3.02071	3.19372	14.0441	10.7281	0.416422	0.193083	0.150029	0.117515	1.01422	2.07419	0.149398	2.5095	6.49744	0.350017	0.536672	1.26718
Hs.504115	TRIM29	36.45	1.60393	39.15	10.4	0.31458	26.45	0.532	2.12	5.545	8.54	72.5	13.15	7.585	20.65	0.321	9.685	5.815	5.29	10.65	42.05	2.195	6.525	8.81	0.31458	0.31458	1.585	3.125	64.8	1	0.6135	5.595	4
Hs.169840	TTK	0.955	1.07036	0.2225	1.64	0.1045	16.77	5.87	0.2995	0.992	4.57	13.6	0.2575	3.685	2.18	2.87	1.835	1.495	6.98	4.695	40.95	0.813	0.477	0.525	0.188	2.695	2.575	0.7435	11.5	10.065	1.0015	0.6055	3.105
Hs.437638	XBP1	0.9915	-0.546847	7.605	0.2585	0.659	0.5745	0.8655	0.302	9.34	33.2	2.315	4.855	8.71	20.2	29.1	0.3835	11.65	17.05	13.55	10.15	4.96	0.634	0.4105	12.05	11.95	4.68	9.9	1.115	15.2	30.55	2.11	11.1
Hs.44024	MRPL19	6.815	-2.24127	2.36877	0.671	0.252	2.93385	3.295	0.439861	2.60186	11.5503	5.45319	2.37889	3.77922	4.20543	4.35597	1.7173	6.92902	11.9427	12.6462	26.171	3.61767	0.458379	2.28394	2.20744	3.90716	4.91654	1.52308	7.85241	4.48728	3.92932	1.18166	4.62335
Hs.211594	PSMC4	3.495	-3.56661	2.84716	0.283	0.0838	7.68807	3.005	0.792823	5.41064	13.5179	8.06258	2.62498	4.50743	6.97821	9.02673	1.14327	7.63707	13.8717	10.3196	19.5411	3.13836	0.552436	2.03143	2.65898	5.27404	4.9224	2.38841	4.99429	4.64032	4.47593	1.7412	7.24267
Hs.281707	PUM1	6.485	-0.835214	6.155	0.712	0.453	4.7	3.36	1.065	4.77	17.1	10.23	5.13	6.945	10.85	7.29	3.28	9.6	11.75	12.95	27.2	6.61	1.795	4.41	3.85	9.17	9.81	4.01	10.85	8.91	9.55	2.4	12
(PCR data - Continued 4/4)
CLID	Gene / PCR Sample name	PB479	PB515	UB21	UB22	UB27	UB28	UB29A	UB37	UB38	UB39	UB43	UB44	UB45	UB55	UB57A	UB57B	UB58	UB60A	UB60B	UB61	UB62	UB64	UB66	UB67	UB69	UB78	UB79	MCF7	ME16C2	SKBR3
Hs.81934	ACADSB	1.66	0.586	37.65	3.3	20.85	3.09	0.4265	0.2225	3.67	67.4	14.95	31.85	49.85	18.45	29.6	30.1167	10.8	1.295	1.92667	14.35	1.31	2.25	126	2.115	66.5	3.815	2.475	26.4	18.5	18
Hs.208267	B3GNT5	8.59	2.17	3.415	0.161	8.095	4.63	17.5	2.475	4.645	1.69	2.21	3.72	1.565	1.655	2.925	1.94833	0.9375	0.8495	1.35517	1.465	1.435	0.3075	1.65	5.505	8.295	0.82	0.582	0.2385	157	0.08465
Hs.69771	BF	7.715	19.85	98.8	4.28	75.95	110.5	75	4.745	57	75.1	199	122	277	157.5	42.2	42.9167	37.55	24.45	63.2667	111	1.93	3.275	166.5	10.85	39.4	8.485	10.27	18.25	1.615	1.435
Hs.514527	BIRC5	6.01	2.09	0.666	0.279	1.275	1.52	2.845	5.16	0.7455	2.295	2.55	2.655	2.205	2.455	0.876	1.133	1.245	1.235	0.997333	4.005	0.6445	0.02385	0.955	5.82	1.695	6.52	0.519	12.5	26.75	27.8
Hs.469649	BUB1	4.74	0.163	0.474	0.02375	1.825	1.65	0.4715	0.5825	0.15	1.073	2.615	2.195	1.805	1.435	0.5925	0.8265	0.8225	0.845	1.105	1.095	0.1048	0.0033822	1.635	3.935	1.49	1.775	0.302	8.53	28.75	17.25
Hs.429608	C5ORF18 / DP1	1.555	0.5145	4.405	0.717	4.295	3.05	1.755	2.67	1.745	5.95	7.21	5.995	9.505	5.115	14.95	11.41	2.045	7.255	6.46	3.34	1.08	1.12	21.55	4.335	13.4	2.875	0.8795	33.05	10.12	26.85
Hs.433201	CDK2AP1	30.5	14.2	17.55	1.615	12.1	7.925	30.5	10.25	16.2	8.885	15.9	26.9	15.65	17.6	11.8	10.455	14.8	8.225	14.7333	18	11.55	4.46	14	31.6	15.5	10.075	5.52	21.25	22.45	14.25
Hs.497741	CENPF	25.4	1.39	1.335	0.13	3.25	4.06	3.77	2.665	1.07	1.42	5.525	6.765	4.665	4.69	1.465	1.83333	2.725	3.425	3.14833	3.365	0.4985	0.113	3.2	7.935	4.255	4.58	0.374	3.64	33.85	12.95
Hs.83758	CKS2	14.05	5.635	2.385	0.33	2.91	2.44	2.42	1.345	1.66	5.365	7.23	5.54	2.275	6.035	2.805	3.51667	1.23	1.49	1.88833	1.525	0.5495	0.1515	2.47	3.745	5.25	4.68	0.891	28.35	30.75	25.3
Hs.351875	COX6C	6.2	0.2165	8.71	0.149	2.865	2.115	1.57	1.575	6.725	38.85	29.4	24.4	12.05	6.215	46.95	68.6167	4.435	1.46	2.59167	29.8	1.105	0.3795	11.55	1.28	5.825	10.075	8.335	61.9	4.435	8.61
Hs.531668	CX3CL1	5.83	9.5	8.695	49.25	46.2	51.2	21.1	25.2	3.73	7.38	8.695	20.15	98.95	4.605	16.4	19.0167	6.425	46.75	32.4667	7.48	22.6	3.59	37.55	51.1	38.95	29.95	11.35	4.21	0.33614	53.1
Hs.465413	CYB5	3.625	2.28	45.95	9.76	31.75	11.15	2.86	11.5	18.85	36.35	77.85	72.05	95.1	95	37	40	10.15	12.6	14.6167	8.79	2.775	2.32	66.15	6.135	57.4	19.25	12.35	20.45	5.01	18.55
Hs.95612	DSC2	27.5	4.925	5.55	3.935	4.1	16.85	3.455	4.08	1.555	7.22	7.39	19.85	10.15	9.27	0.4605	0.698833	3.93	4.295	4.795	3.61	4.23	0.6775	2.125	26.55	11.835	1.745	1.375	5.31	6.015	94.95
Hs.488293	EGFR	5.895	4.9	0.64	1.0155	0.8425	1.595	0.4685	0.4515	0.4615	0.625	0.8075	2.385	0.6275	0.4165	0.406	0.391333	0.4215	0.7775	0.374167	0.3955	1.0275	0.154	0.2315	1.72	3.87	0.628	0.2335	0.1065	69.25	17.65
Hs.446352	ERBB2	0.03745	0.09825	0.891734	0.51843	0.606278	0.300854	0.0289934	4.49412	0.181192	2.17516	0.343229	1.72084	4.20418	0.782082	0.394351	0.469824	0.578146	10.6864	14.288	0.811762	0.122201	0.163153	0.298526	0.186942	2.225	0.5935	0.112	0.449	0.3085	37.8
Hs.208124	ESR1	1.1712	0.126	67.3208	21.4907	19.7117	0.615343	0.0473519	0.0836535	10.8127	46.7648	10.7129	23.5313	39.858	26.1667	40.7813	46.7944	8.0487	0.893645	0.234534	12.6738	0.505312	1.99251	82.5812	0.175844	26.9418	35.8	21.05	34.9852	0.0809481	0.177651
Hs.121536	FAM54A	4.745	1.625	0.9535	0.13285	1.43	2.675	1.67	0.91	0.4255	1.96	2.28	2.84	1.835	2.18	0.5495	0.6955	1.15	2.33	2.06167	0.964	0.207	0.07795	1.015	5.085	0.948	3.41	0.8655	13.65	18	32.55
Hs.520494	FLJ14525	37.45	5.635	84.85	10.575	25.45	22.05	8.945	62.55	6.365	14.75	29.8	35.45	64.75	12.7	20.3	18.35	8.1	19.95	39.95	15.85	3.425	3.005	45.35	54.65	71.35	11.2	1.82	63.15	7.595	52.15
Hs.163484	FOXA1	0.227	0.072	13.35	3.61	6.56	0.196	0.069188	1.865	5.25	22.6	9.47	27.6	26.75	16.6	19.15	33.7667	9.01	4.76	6.24833	6.495	0.069188	2.51	43.9	0.069188	28	15.05	2.36	30.45	0.1815	19.85
Hs.173859	FZD7	21.2	12.95	46.3	5.685	26.8	32.35	10.515	9.855	13.8	28.4	42.05	88.15	66.35	35.8	41.1	38.8167	33.8	13.85	16.75	26.65	39.95	4.59	54.15	69.05	60.2	26.3	11.15	18.9	10.8	1.83
Hs.404321	GARS	21.4	4.395	3.255	0.363	3.505	3.705	4.745	3.58	2.31	3.61	5.465	6.22	4.865	4.49	4.3	4.79333	2.455	3.78	7.08	5.16	1.535	0.5915	3.235	3.455	5.73	3.61	2.355	11.95	24.85	18.4
Hs.524134	GATA3	0.444	0.494	18.6	4.915	29.35	1.815	3.115	0.707	20.7	73.95	26.3	32.45	33.1	40.75	59.6	70.6	15.4	1.535	2.85	11.9	1.665	3.67	28.3	1.49	83.95	27.7	10.55	84.25	0.249	2.495
Hs.86859	GRB7	0.268872	0.135	0.348032	0.255476	0.386079	0.424291	0.306923	13.492	0.250396	3.10425	0.419378	1.65317	5.1716	0.884467	0.78987	1.12441	0.853215	5.69126	17.8437	0.845853	0.308665	0.0871055	1.04561	0.279766	2.94286	1.365	0.4735	1.06964	1.06919	83.0624
Hs.523836	GSTP1	22.15	8.705	4.485	4.025	8.875	7.145	6.15	5.005	6.375	4.365	4.79	16.7	7.055	7.585	2.95	4.52833	13.7	22.85	43.65	11.24	15.75	3.55	10.65	17.6	2.835	1.955	0.663	0.00959	28.3	0.349
Hs.215766	GTPBP4	5.945	4.265	5.46	1.04	4.375	4.835	6.79	1.49	1.96	5.395	13.2	8.985	8.41	3.78	7.24	7.07333	3.195	4.625	7.42667	4.9	1.855	0.781	6.25	6.65	10.7	5.63	1.7	30.9	25.1	30.35
Hs.406861	HSD17B4	10.6	1.605	18.95	0.933	11.7	5.46	2.45	2.34	7.39	7.535	22.6	21.8	21.15	21.45	11.5	13.6333	6.255	5.615	9.52167	11.15	4.65	1.35	24.7	5.205	29.25	13.25	5.42	28.95	23.45	10.8
Hs.534169	HSPA14	10.25	5.915	9.93	2.355	10.15	8.215	10.04	3.87	5.65	9.085	17.75	15.15	13.15	7.72	7.595	8.32167	4.795	11.35	13.1333	8.81	2.135	1.16	11.7	13.85	21.05	10.11	2.81	27.95	27.65	48.1
Hs.522500	KIAA0310	2.785	1.945	5.28	0.9775	5.61	3.885	0.758	0.788	2.155	1.98	5.005	5.975	4.755	1.765	5.355	5.96833	1.8	0.9075	1.56	1.91	0.1755	0.1595	8.955	2.275	6.725	1.44	1.84	20.7	38.35	29.9
Hs.479754	KIT	5.72	3.52	74.45	66.95	23.7	74.8	17.35	3.65	18.4	7.14	37.6	267	51.25	23.5	10.055	12.99	21.85	24.1	17.1583	9.34	267.5	5.15	35.6	170.5	231.5	72.55	15.85	2.82	0.097216	0.097216
Hs.2785	KRT17	1.49926	127.5	0.257174	3.79552	0.110276	2.62367	4.64041	0.87814	0.314709	4.50434	2.22651	8.97988	1.76048	0.214242	0.0624148	0.123559	4.92062	3.24892	6.01496	0.873172	5.35255	0.85597	0.0634678	0.297631	1.11414	9.655	1.86	0.188402	57.2005	0.0192865
Hs.433845	KRT5	14.55	13.05	0.0037583	0.232	0.0037583	0.7625	0.331	0.1445	0.02195	0.996	0.11575	0.6295	0.1195	0.0037583	0.0037583	0.0037583	0.1795	0.0549	0.132567	0.02055	0.4475	0.01805	0.0037583	0.197	0.3325	0.1725	0.299	0.0129	49.4	0.0037583
Hs.80976	MKI67	4.18918	0.352	0.46442	0.00811499	1.42205	1.66004	0.712839	0.296004	0.277632	0.767371	1.10119	1.76363	0.49348	0.735266	0.368374	0.619101	0.543645	0.345221	0.845097	0.602506	0.268178	0.00960995	0.615165	1.62718	0.63312	0.5485	0.07215	9.325	66.2225	17.7955
Hs.179718	MYBL2	4.96	2.01	0.328	0.04595	2.69	2.735	2.835	3.01	0.213	0.9675	5.805	2.355	1.83	3.475	0.392	0.495833	0.989	2.06	1.30167	1.475	0.4795	0.023618	0.2395	4.065	0.74	13.05	1.035	20.9	8.85	29
Hs.155956	NAT1	1.615	2.455	264	2.52	47.65	7.285	3.07	1.285	202	24.1	361.5	138	528.5	477	40.35	47.6667	142	4.09	3.61833	109.5	0.704	0.9985	11.6	4.68	25.25	76.05	4.36	24.45	12.8	48.4
Hs.153704	NEK2	8.885	0.3715	1.25	0.125	2.015	1.995	1.18	2.895	0.6345	2.43	4.625	4.835	5.165	3.955	1.9	1.77167	1.725	2.38	1.95	1.905	0.17	0.0238	2.525	4.475	3.51	3.555	0.889	9.615	25.6	37
Hs.147433	PCNA	1.23435	1.86	4.51327	0.154543	4.641	4.6609	3.14918	0.505967	1.67866	5.17201	3.1247	4.56977	5.82879	4.98801	2.02155	3.43702	1.73733	1.29216	2.52272	1.5419	0.75407	0.193188	3.51133	2.94915	5.25233	8.35	0.864	12.2986	35.0163	31.0934
Hs.368072	PGR	0.679079	0.03705	3.42897	0.897766	0.222766	0.382207	0.00409139	0.0454765	6.58614	2.65523	6.38485	23.1678	24.1264	6.51821	17.2877	21.3577	3.03056	1.14568	0.076877	0.103926	0.340839	0.2238	19.7131	0.19403	20.0676	0.356	0.289	104.668	0.00409139	0.00417488
Hs.75093	PLOD	8.925	7.57	7.69	1.895	4.33	4.385	5.33	3.905	3.74	3.615	8.63	8.85	8.64	5.52	11.5	9.38833	4.55	1.615	2.915	4.665	2.05	0.3315	8.475	4.605	13.05	5.32	1.625	5.75	28.5	15.25
Hs.470477	PTP4A2	2.11	0.5255	1.905	0.1945	1.625	1.0115	0.9295	0.3075	0.652	3.57	1.955	5.37	4.92	2.115	4.31	7.235	1.175	1.64	2.62667	2.8	0.186	0.1495	9.14	3.4	6.78	2.485	0.7585	52.1	27.1	9.56
Hs.462086	RABEP1	2.21	0.6585	14.45	0.772	8.475	3.49	0.737	2.155	5.135	19	5.865	17.2	28.5	21.4	36.1	34.3667	3.185	5.245	4.09333	11.9	1.345	1.32	33.35	7.705	24.35	12.55	4.545	12	17.65	30.15
Hs.17466	RARRES3	24.3	2.925	16.9	1.055	68.9	34.5	19.5	19.4	16.15	100.35	108.5	25.4	24.65	46.45	17.05	18.5	16.55	23.9	90.4	33.35	9.68	2.93	59.15	5.61	38.65	15.1	10.15	13.55	0.24	66.85
Hs.417004	S100A11	6.85	9.275	2.845	0.164	4.425	4.075	7.385	3.01	2.07	1.555	6.155	9.93	14.45	6.48	1.595	1.77333	4.33	3.195	8.36833	4.78	0.4345	0.115	5.995	3.735	5.415	2.35	1.61	20.2	19.25	25.2
Hs.1501	SDC2	56.25	13.95	51.9	1.9	11.1	5.84	9.51	16.7	5.31	10.19	29.3	36.8	26.55	11.5	30.6	29.5833	13.45	6.335	9.33	16	4.085	1.335	43.75	28.15	22.8	5.76	3.66	17.15	2.29	0.0237
Hs.79136	SLC39A6	0.4685	0.0271	2.04	0.153	0.454	0.2655	0.03235	0.0993	0.726	12.9	2.135	15.85	26	11.85	4.255	7.50167	8.975	0.35	0.330167	5.39	0.185	0.128	4.53	0.63	6.755	5.41	0.243	75.65	5.07	1.87
Hs.351571	SLC7A6	10.015	2.03	7.845	2.9	14.8	6.345	2.055	8.62	9.25	15.15	16.2	13.8	14.35	5.91	11.9	14.5167	7.68	14.65	15.4	12.15	3.22	1.76	14.5	5.215	25.15	8.04	2.755	34.3	32.9	42.65
Hs.517070	SLPI	0.09425	13.85	1.185	4.02	1.53	23.3	730.5	10.295	26.35	4.68	5.905	15.1	2.235	6.04	0.165	0.157833	13	52.15	55.0833	4.815	35.1	1.77	1.53	9.37	4.245	16.15	0.807	13.15	12.1	39.95
Hs.549103	SMA3	9.19	3.78	33.5	14.3	25.8	14	5.745	3.79	20	19.3	18.1	45.45	134.5	20.05	13.1	16.5	8.39	14.45	14.2833	15.2	5.275	4.265	19.45	6.95	48.1	9.725	12.15	19.65	13.55	20.95
Hs.250822	STK6	1.295	0.0667	0.1405	0.0086632	0.4635	0.329	0.2295	0.1435	0.0547	0.5315	1.325	0.715	0.6865	0.5375	0.1765	0.264667	0.2505	0.2175	0.324167	0.3345	0.03755	0.01395	0.482	0.4385	0.652	0.526	0.2145	12.4	17.15	30.4
Hs.352018	TAP1	21	1.95	3.905	0.816	18.15	25.8	1.46	1.63	0.7475	6.13	8.75	7.53	6.505	2.16	3.555	5.265	2.17	4.57	9.23667	4.12	1.245	0.459	18.2	28.6	4.49	3.53	5.605	24.7	5.71	17.95
Hs.156346	TOP2A	1.98323	0.3975	0.721392	0.0146325	0.921572	0.792178	0.225513	0.163275	0.101134	0.970718	1.41711	1.65801	1.1357	0.906042	0.467695	0.749699	0.483813	0.170889	0.161905	0.681018	0.0690072	0.00327919	0.959857	0.991658	1.00003	1.51	0.4185	6.81085	16.8634	41.8342
Hs.504115	TRIM29	17.1	34.15	5.41	32.1	3.66	12.4	17.1	2.545	3.42	19.1	5.135	31.85	31	2.39	1.94	1.05967	7.52	6.185	5.54667	1.47	7.945	1.575	1.495	24.7	9.885	14.25	3.295	0.9425	5.39	35.3
Hs.169840	TTK	12.6	0.6395	0.7695	0.0053998	1.955	3.03	1.55	1.23	0.328	1.67	2.105	4.395	3.37	1.7	1.1875	1.25183	0.841	4.86	2.55167	1.665	0.223	0.00551	1.85	6.815	3.685	4.665	1.565	32.95	68.15	56.3
Hs.437638	XBP1	0.5915	0.2005	6.295	0.997	5.85	2.295	0.2735	1.06	4.065	12.8	5.73	41.15	31.6	14.25	14.95	36.3833	4.21	4.42	12.55	7.9	1.475	1.23	44	1.565	87.35	10.35	5.435	49.4	7.63	35.35
Hs.44024	MRPL19	4.38115	2.035	6.02448	0.365652	5.29986	3.80947	2.04814	1.7147	2.32951	5.94867	9.59255	10.8271	14.0724	4.72332	7.87079	11.3234	3.90433	3.63667	5.19719	3.59668	1.54299	0.511288	17.1689	9.00364	9.55064	3.57	1.705	16.607	19.9355	18.8762
Hs.211594	PSMC4	8.57633	1.005	4.24659	0.368766	5.40032	7.70226	2.95413	4.42336	3.59469	7.88563	11.0758	10.4537	12.6511	6.06519	9.44568	10.5751	4.44047	3.1023	6.30981	3.20532	1.24318	0.267971	10.8152	7.51292	10.0913	2.38	0.5935	24.6729	22.5042	28.7613
Hs.281707	PUM1	9.07	3.68	10.4	3.7	13.55	9.34	4.03	3.005	4.38	14.5	12.65	20.65	25.65	10.8	11.9	13.3667	7.98	3.755	5.155	8.035	5.22	1.39	11.9	7.975	23.2	5.135	2.955	16.1	24.7	19.05

## Sheet: Table 4
Supplemental Table 4. Forty-five paired samples for intrinsic analysis from Sorlie et al. 2003
shaz111.BC.FUMI05.AF
shaz110.BC.FUMI05.BE
shaz105.BC.FUMI06.AF
shaz104.BC.FUMI06.BE
shaz117.BC.FUMI07.AF
shaz116.BC.FUMI07.BE
shby032.BC.FUMI20.AF
shby020.BC.FUMI20.BE
shaz123.BC.FUMI27.AF
shaz122.BC.FUMI27.BE
shaz115.BC.FUMI35.AF
shaz114.BC.FUMI35.BE
shaz127.BC.FUMI37.AF
shaz126.BC.FUMI37.BE
svl012..BC104A.BE
svl013..BC104B.AF
svl005..BC106A.AF
svl006..BC106B.BE
svcc63..BC107A.AF
svcc98..BC107B.BE
svl003..BC108A.BE
svl004..BC108B.AF
svcc77..BC110A.AF
svcc78..BC110B.BE
svcc97..BC112A.AF
svcc53..BC112B.BE
svcc81..BC114A.BE
svcc52..BC114B.AF
svcc64..BC115A.AF
svcc106.BC115B.BE
svcc112.BC118A.AF
svcc134.BC118B.BE
svl015..BC119A.BE
svl014..BC119B.AF
svl027..BC120A.BE
svl028..BC120B.AF
svl017..BC121A.AF
svl016..BC121B.BE
svcc91..BC123A.AF
svcc89..BC123B.BE
svcc111.BC124A.BE
svcc109.BC124B.AF
svl018..BC125A.BE
svl019..BC125B.AF
svcc96..BC2
svcc113.BC2.LN2
svcc93..BC206A.BE
svcc135.BC206B.AF
svcc107.BC208A.BE
svcc125.BC208B.AF
svcc79..BC213A.AF
svcc76..BC213B.BE
svcc103.BC214A.AF
svcc92..BC214B.BE
svl021..BC303A.AF
svl020..BC303B.BE
svcc131.BC305A.BE
svcc58..BC305B.AF
svl032..BC307A.AF
svl103..BC307B.BE
svcc115.BC38
svcc116.BC38.LN38
svcc66..BC402B.AF
svcc83..BC402B.BE
svcc36..BC404A.AF
svl033..BC404B.BE
svl029..BC405A.BE
svl030..BC405B.AF
shby035.BC601A.BE
shby036.BC601B.AF
svl042..BC608A.AF
svl036..BC608B.BE
svl040..BC702A.AF
svl041..BC702B.BE
shby034.BC703A.AF
shby037.BC703B.BE
svl039..BC706A.BE
svl038..BC706B.AF
svcc86..BC708A.AF
svcc104.BC708B.BE
svcc85..BC709A.AF
svcc84..BC709B.BE
svcc101.BC710A.BE
svcc82..BC710B.AF
svcc65..BC711A.AF
svcc120.BC711B.BE
svcc105.BC805A.BE
svcc121.BC805B.AF
svcc126.BC808A.AF
svcc124.BC808A.BE.

## Sheet: Table 5
Supplemental Table 5. Correlating classifier genes with RFS and grade using qRT-PCR assay
	RFS ~ Gene	RFS ~ Gene, (Adjusted for Grade)	RFS ~ Gene, (Adjusted for Stage)	RFS ~ Gene, (Adjusted for Stage and Grade)	Grade~Gene (Spearman Correlation)	Grade~Gene (p-value)
ACADSB	0.0637	0.411	0.346	0.852	-0.318	0.000612
B3GNT5	0.104	0.293	0.0566	0.134	0.238	0.0111
BF	0.0162	0.0913	0.0618	0.183	-0.278	0.00279
CDK2AP1	0.642	0.917	0.786	0.933	0.0493	0.602
COX6C	0.00483	0.0144	0.0177	0.0304	-0.205	0.0292
CX3CL1	0.0138	0.0433	0.118	0.136	0.13	0.168
CYB5	0.0599	0.276	0.132	0.284	-0.313	0.000742
DP1	0.203	0.514	0.846	0.885	-0.272	0.00355
DSC2	0.006	0.0412	0.0412	0.0922	0.36	9.17e-05
ERBB2	0.0237	0.0536	0.112	0.133	-0.0178	0.851
ESR1	0.0258	0.154	0.277	0.592	-0.375	4.53e-05
FLJ14525	0.0737	0.0958	0.57	0.651	0.0354	0.709
FOXA1	0.149	0.547	0.533	0.868	-0.369	6.01e-05
FZD7	0.939	0.829	0.398	0.453	0.0225	0.812
GARS	0.129	0.349	0.488	0.689	0.172	0.0674
GATA3	0.00656	0.0923	0.0315	0.141	-0.46	3.53e-07
GRB7	0.000939	0.00617	0.0224	0.051	0.103	0.275
GSTP1	0.841	0.759	0.51	0.498	0.0285	0.763
HSD17B4	0.683	0.967	0.95	0.71	-0.277	0.00296
KIAA0310	0.232	0.455	0.581	0.62	0.138	0.143
KIT	0.0101	0.0283	0.146	0.217	0.0864	0.36
KRT17	0.166	0.324	0.277	0.325	0.193	0.0394
KRT5	0.56	0.344	0.969	0.927	0.0977	0.301
NAT1	0.00855	0.057	0.06	0.187	-0.315	0.000688
PLOD	0.00753	0.0226	0.219	0.25	0.0418	0.658
PTP4A2	0.00485	0.00412	0.0466	0.0311	-0.0596	0.528
RABEP1	0.71	0.636	0.909	0.74	-0.328	0.000394
RARRES3	0.00649	0.0361	0.385	0.764	-0.248	0.00787
S100A11	0.328	0.656	0.659	0.898	0.17	0.0699
SDC2	0.461	0.453	0.846	0.824	0.112	0.236
SLC39A6	0.224	0.858	0.414	0.959	-0.372	5.23e-05
SLC7A6	0.375	0.421	0.328	0.397	-0.138	0.143
SLPI	0.0908	0.163	0.496	0.65	0.133	0.157
SMA3	0.00376	0.0176	0.00235	0.0066	-0.171	0.0685
TAP1	0.524	0.774	0.331	0.286	0.109	0.25
TRIM29	0.184	0.301	0.513	0.55	0.187	0.0466
XBP1	0.168	0.606	0.574	0.982	-0.405	9.64e-06
PGR	0.0863	0.388	0.324	0.655	-0.333	0.000317
EGFR	0.151	0.235	0.47	0.523	0.0991	0.294

## Sheet: Table 6
Supplemental Table 6. Relapse Free Survival Multivariate Analyses using qRT-PCR Data
	Model 1	Model 2	Model 3
T1 vs T2	1.79 (0.37-8.58)	1.16 (0.23-5.85)	1.16 (0.23-5.91)
T1 vs T3	3.92 ( 0.78-19.77)	3.1 ( 0.6-15.9)	2.78 ( 0.52-14.77)
T1 vs T4	7.4 ( 1.5-37.7)	6.2 ( 1.2-32.1)	6.6 ( 1.2-35.6)
Node Positive vs Node Negative	4.9 ( 1.4-17.2)	5.9 ( 1.6-21.0)	6.1 ( 1.6-22.6)
ER+ vs ER-	2.7 (1.1-6.8)	2.03 (0.81-5.10)	2.33 (0.68-7.95)
Grade 1,2 vs 3	1.74 (0.68-4.44)	1.41 (0.57-3.49)	1.48 (0.56-3.89)
Age	0.97 (0.94-1.00)	0.99 (0.96-1.02)	0.99 (0.96-1.02)
Proliferation	n/a	1.9 (1.1-3.4)	2.2 (1.1-4.2)
Intrinsic=Luminal vs HER2	n/a	n/a	0.77 (0.22-2.65)
Intrinsic=Luminal vs Basal	n/a	n/a	0.67 (0.15-3.08)

## Sheet: Table 7
Supplemental Table 7. Overall Survival Multivariate Analyses using qRT-PCR Data
	Model 1	Model 2	Model 3
T1 vs T2	2.07 ( 0.43-10.04)	1.5 (0.3-7.3)	1.12 (0.21-5.89)
T1 vs T3	5.5 ( 1.1-28.6)	5.4 ( 1.0-28.6)	8.7 ( 1.4-54.2)
T1 vs T4	9.1 ( 1.6-50.3)	9.8 ( 1.8-53.9)	8.6 ( 1.5-50.0)
Node Positive vs Node Negative	3.9 ( 1.1-13.7)	4.8 ( 1.3-17.6)	3.72 ( 0.95-14.56)
ER+ vs ER-	6.7 ( 1.8-25.6)	6.0 ( 1.6-22.7)	2.51 ( 0.54-11.56)
Grade 1,2 vs 3	2.45 (0.73-8.18)	1.85 (0.57-6.05)	1.16 (0.32-4.22)
Age	0.99 (0.96-1.03)	1.01 (0.97-1.05)	1.01 (0.98-1.05)
Proliferation	n/a	1.86 (0.93-3.71)	1.75 (0.78-3.96)
Intrinsic=Luminal vs HER2	n/a	n/a	5.51 ( 0.96-31.55)
Intrinsic=Luminal vs Basal	n/a	n/a	7.1 ( 1.1-47.8)

## Sheet: Table 8
Supplemental Table 8. Relapse Free Survival Multivariate Analyses using Microarray Data from NKI
	Model 1	Model 2	Model 3
T1 vs T2	1.27 (0.86-1.87)	1.30 (0.88-1.92)	1.44 (0.97-2.12)
Node Positive vs Node Negative	0.96 (0.66-1.41)	0.84 (0.57-1.24)	0.76 (0.51-1.13)
ER+ vs ER-	1.46 (0.95-2.25)	0.99 (0.62-1.59)	1.74 (0.84-3.63)
Grade 1 vs 2	3.2 (1.6-6.7)	2.4 (1.1-5.1)	1.98 (0.93-4.23)
Grade 1 vs 3	3.8 (1.8-7.9)	2.3 (1.0-5.0)	1.84 (0.83-4.09)
Age	0.94 (0.91-0.97)	0.93 (0.90-0.96)	0.93 (0.90-0.96)
Proliferation	n/a	1.6 (1.3-2.1)	1.4 (1.0-2.0)
Intrinsic=Luminal A vs Luminal B	n/a	n/a	2.4 (1.3-4.6)
Intrinsic=Luminal A vs HER2+/ER-	n/a	n/a	1.6 (0.7-3.5)
Intrinsic=Luminal A vs Basal	n/a	n/a	0.81 (0.30-2.20)

## Sheet: Table 9
Supplemental Table 9. Overall Survival Multivariate Analyses using Microarray Data from NKI
	Model 1	Model 2	Model 3
T1 vs T2	1.7 (1.0-2.8)	1.7 (1.0-2.7)	1.8 (1.1-3.0)
Node Positive vs Node Negative	1.09 (0.68-1.76)	0.99 (0.61-1.61)	0.92 (0.56-1.52)
ER+ vs ER-	2.1 (1.3-3.5)	1.49 (0.86-2.58)	1.91 (0.81-4.48)
Grade 1 vs 2	5.0 ( 1.5-16.8)	3.8 ( 1.1-13.1)	3.34 ( 0.97-11.47)
Grade 1 vs 3	6.5 ( 1.9-21.7)	4.1 ( 1.2-14.1)	3.42 ( 0.97-12.07)
Age	0.95 (0.91-0.99)	0.94 (0.90-0.98)	0.94 (0.90-0.98)
Proliferation	n/a	1.6 (1.2-2.3)	1.6 (1.1-2.5)
Intrinsic=Luminal A vs Luminal B	n/a	n/a	1.53 (0.65-3.56)
Intrinsic=Luminal A vs HER2+/ER-	n/a	n/a	1.6 (0.6-4.3)
Intrinsic=Luminal A vs Basal	n/a	n/a	0.85 (0.26-2.81)
